# Supplementary material for: Interference between Redroot Pigweed (Amaranthus retroflexus L.) and Cotton (Gossypium hirsutum L.): Growth Analysis
Source: PLoS One. 2015 Jun 9;10(6):e0130475. doi: 10.1371/journal.pone.0130475 (PMC4461230; doi:10.1371/journal.pone.0130475)
Supplement: S1 Dataset — (XLS) [file pone.0130475.s001.xls]

## Sheet: figure 1
	2013																			2014
		plant height/cm									stem diameter/mm									plant height/cm									stem diameter/mm
		5.31	6.15	7.1	7.15	8.2	8.15	9.5	9.16	mean	5.31	6.15	7.1	7.15	8.2	8.15	9.5	9.16	mean	6.12	6.27	7.11	7.29	8.12	8.27	9.1	9.26	mean	6.12	6.27	7.11	7.29	8.12	8.27	9.1	9.26	mean
cotton	0	4.6	17.075	42.25	83.4	114.65	120	121.5	120.9	78.0469	2.3705	4.253	7.922	12.02	15.188	16.455	16.7655	17.9685	11.6178	15.715	50.35	63.75	79.55	82.15	80.35	80.3	82.15	66.7894	4.95	8.2525	12.1425	13.7475	14.584	13.2875	13.712	13.853	11.8161
	0.125	4.775	17.05	41.4	80.55	112.3	128.5	118.2	111.35	76.7656	2.299	4.483	8.0125	10.38	15.473	16.9345	16.2195	16.59	11.2989	15.275	44.5	60.95	79.95	80.05	78.75	80.65	81.75	65.2344	4.81	8.11	11.8075	12.5805	14.058	13.6815	13.1785	14.1655	11.5489
	0.25	5.39375	17.4375	43.2375	75.4375	111.487	120.812	116.688	111.862	75.2945	2.46937	4.24563	7.48375	10.577	14.6129	15.0546	15.0865	16.9314	10.8076	15.745	45.3	64.6	80.55	82.15	80.35	80.65	81.55	66.3619	4.7	7.9	11.2825	12.8325	12.879	13.1165	13.163	13.0715	11.1181
	0.5	5.375	17.7	50.8	83.1	114.9	116.05	119.25	125.65	79.1031	2.4815	4.673	7.9395	10.041	13.5915	13.3635	12.7545	15.266	10.0138	14.85	44.65	66.5	79.45	84.1	85.7	83.25	83.05	67.6937	4.485	8.33	11.62	12.572	12.77	13.325	13.1685	13.6535	11.2405
	1	6.225	19.775	42	86	77.65	76.75	103.5	110	65.2375	2.614	4.525	6.5945	5.5825	9.108	6.946	7.934	8.464	6.471	15.115	46.05	66.2	77.4	80.9	85.3	83.55	86.55	67.6331	4.445	7.8675	10.6875	11.8185	11.972	12.293	12.0295	12.702	10.4769
	2	6.675	24.9	43.6	70.75	41.55	52.5	86	87.55	51.6906	2.635	3.887	5.3045	4.3825	4.4505	5.329	6.3535	7.2235	4.94569	17.115	48.2	62.55	74.6	71.75	77.4	77.1	71	62.4644	4.0925	7.28	8.9925	7.9	8.661	10.09	9.204	8.124	8.043
	4	7.25	29.15	40	35.35	31.7	50.25	73.95	77.25	43.1125	2.633	3.5845	3.3935	3.337	3.802	4.564	5.415	6.3045	4.12919	16.785	48.25	62.4	71.85	68.8	61.95	70.95	68.85	58.7294	4.3225	6.1025	6.9825	7.9435	8.406	9.1	8.5595	9.1975	7.57675
	8	7.225	29.6	36.5	42	34.95	49.75	70.35	72	42.7969	2.5555	3.507	3.745	3.9595	3.6255	4.5585	5.1705	5.889	4.12631	16.725	44.45	43.3	55.2	63.15	66.9	59.75	62.05	51.4406	3.7925	5.8975	6.5225	6.1	7.215	7.778	7.315	8.0305	6.58137
	mean	5.93984	21.5859	42.4734	69.5734	79.8984	89.3266	101.18	102.07		2.50723	4.14477	6.29941	7.53494	9.98142	10.4006	10.7124	11.8296		15.9156	46.4688	61.2812	74.8188	76.6312	77.0875	77.025	77.1187		4.44969	7.4675	10.0047	10.6868	11.3181	11.5839	11.2912	11.5997
redroot pigweed	0	18.5	59.5	129	173.5	219.75	228.75			138.167	7.8475	25.3	36.3975	42.2225	44.8975	52.0825			34.7912	13.3	51.375	105.25	169.25	209	223	225.75		142.418	6.04	15.27	30.5425	37.36	43.44	42.62	31.03		29.4718
	0.125	13.3125	51.625	114.875	152.625	200.875	205.625			123.156	5.66875	18.7488	30.6137	42.475	43.7938	47.1538			31.409	17.225	57.375	103.875	156.5	182.875	203.375	185.75		129.568	8.105	17.8738	28.2912	32.55	35.195	34.5663	34.4288		27.2871
	0.25	16.4062	56.5	128.75	175.312	225.062	216.083			136.352	7.10625	20.4112	32.6269	42.1769	42.5	45.497			31.7197	15.45	55.3438	102.938	165.25	197.812	233.562	230.938		143.042	5.56688	16.3958	28.6556	38.6831	37.1394	42.6106	38.7056		29.6796
	0.5	23.575	73	143.05	193.4	244.75	228.5			151.046	9.528	25.8945	38.206	44.883	44.6535	52.075			35.8733	19.285	63.775	118.75	177.55	218.25	220.9	222.35		148.694	9.054	18.579	31.2405	32.705	34.114	35.9205	34.5895		28.0289
	1	23.225	76.65	146.6	202.3	245.5	241.75			156.004	9.2205	28.4825	33.957	41.109	39.103	43.166			32.5063	40.5	104.125	156.15	206.95	222.25	235.25	233.7		171.275	14.764	26.014	30.4905	30.6455	32.6185	31.09	31.8965		28.217
	2	23.15	80.55	151.4	200.65	259	247.25			160.333	9.43	25.591	30.3045	35.023	34.5035	35.0655			28.3196	34.64	103.525	151.25	225.95	244.7	255.55	242.75		179.766	15.815	22.2965	24.257	26.5905	27.9745	29.8145	27.7645		24.9304
	4	20.9	82.15	144.8	192.6	253.5	250.75			157.45	8.026	21.684	27.6275	28.763	27.708	26.568			23.3961	36.475	104.475	163.1	215	244.85	236.45	240.4		177.25	12.9125	20.3105	21.7885	23.2295	23.267	25.1575	23.421		21.4409
	8	19.867	68.5679	136.925	184.341	235.491	231.244				8.11814	23.7303	32.819	39.5218	39.5942	43.0868				25.2679	77.142	128.759	188.064	217.105	229.727	225.948			10.3225	19.5342	27.8951	31.6805	33.3926	34.5399	31.6908
plant height	cotton		redroot pigweed
	2013	2014	2013	2014	SE
0	78	66.7894			17.5477	8.33938
0.125	76.8	65.2344	138.2	142.418	17.3514	8.53346	34.9854	32.7091
0.25	75.3	66.3619	123.2	129.568	16.7455	8.55836	32.1273	27.0258
0.5	79.1	67.6937	136.4	143.042	17.1427	8.99503	34.9164	32.7293
1	65.2	67.6331	151	148.694	13.5474	8.88785	36.0461	31.3089
2	51.7	62.4644	156	171.275	10.1256	7.32654	37.2059	28.3338
4	43.1	58.7294	160.3	179.766	8.29154	6.57362	38.3712	32.2852
8	42.8	51.4406	157.5	177.25	7.56657	5.81909	38.1418	30.3956
stem diameter	cotton		redroot pigweed
	2013	2014	2013	2014	SE
0	11.6	11.8161			2.14117	1.19743
0.125	11.3	11.5489	34.8	29.4718	2.07037	1.19148	6.52653	5.31027
0.25	10.8	11.1181	31.4	27.2871	1.94573	1.11624	6.70579	3.94063
0.5	10	11.2405	31.7	29.6796	1.63224	1.13876	6.19405	5.21415
1	6.5	10.4769	35.9	28.0289	0.766471	1.02011	6.38521	3.84545
2	4.9	8.043	32.5	28.217	0.509552	0.641427	5.14182	2.37501
4	4.1	7.57675	28.3	24.9304	0.43291	0.598137	4.07459	1.79176
8	4.1	6.58137	23.4	21.4409	0.371261	0.478745	3.24335	1.5345

## Sheet: figure 2
	2013																					2014
		plant height/cm										stem diameter/mm										plant height/cm										stem diameter/mm
		5.31	6.15	7.1	7.15	8.2	8.15	9.5	9.16	mean	SE	5.31	6.15	7.1	7.15	8.2	8.15	9.5	9.16	mean	SE	6.12	6.27	7.11	7.29	8.12	8.27	9.1	9.26	mean	SE	6.12	6.27	7.11	7.29	8.12	8.27	9.1	9.26	mean	SE
cotton	0	4.6	17.075	42.25	83.4	114.65	120	121.5	120.9	78.0469		2.3705	4.253	7.922	12.02	15.188	16.455	16.7655	17.9685	11.6178		15.715	50.35	63.75	79.55	82.15	80.35	80.3	82.15	66.7894		4.95	8.2525	12.1425	13.7475	14.584	13.2875	13.712	13.853	11.8161
	1	4.775	17.05	41.4	80.55	112.3	128.5	118.2	111.35	76.7656		2.299	4.483	8.0125	10.38	15.473	16.9345	16.2195	16.59	11.2989		15.275	44.5	60.95	79.95	80.05	78.75	80.65	81.75	65.2344		4.81	8.11	11.8075	12.5805	14.058	13.6815	13.1785	14.1655	11.5489
	2	5.39375	17.4375	43.2375	75.4375	111.487	120.812	116.688	111.862	75.2945		2.46937	4.24563	7.48375	10.577	14.6129	15.0546	15.0865	16.9314	10.8076		15.745	45.3	64.6	80.55	82.15	80.35	80.65	81.55	66.3619		4.7	7.9	11.2825	12.8325	12.879	13.1165	13.163	13.0715	11.1181
	4	5.375	17.7	50.8	83.1	114.9	116.05	119.25	125.65	79.1031		2.4815	4.673	7.9395	10.041	13.5915	13.3635	12.7545	15.266	10.0138		14.85	44.65	66.5	79.45	84.1	85.7	83.25	83.05	67.6937		4.485	8.33	11.62	12.572	12.77	13.325	13.1685	13.6535	11.2405
	8	6.225	19.775	42	86	77.65	76.75	103.5	110	65.2375		2.614	4.525	6.5945	5.5825	9.108	6.946	7.934	8.464	6.471		15.115	46.05	66.2	77.4	80.9	85.3	83.55	86.55	67.6331		4.445	7.8675	10.6875	11.8185	11.972	12.293	12.0295	12.702	10.4769
	16	6.675	24.9	43.6	70.75	41.55	52.5	86	87.55	51.6906		2.635	3.887	5.3045	4.3825	4.4505	5.329	6.3535	7.2235	4.94569		17.115	48.2	62.55	74.6	71.75	77.4	77.1	71	62.4644		4.0925	7.28	8.9925	7.9	8.661	10.09	9.204	8.124	8.043
	32	7.25	29.15	40	35.35	31.7	50.25	73.95	77.25	43.1125		2.633	3.5845	3.3935	3.337	3.802	4.564	5.415	6.3045	4.12919		16.785	48.25	62.4	71.85	68.8	61.95	70.95	68.85	58.7294		4.3225	6.1025	6.9825	7.9435	8.406	9.1	8.5595	9.1975	7.57675
	64	7.225	29.6	36.5	42	34.95	49.75	70.35	72	42.7969		2.5555	3.507	3.745	3.9595	3.6255	4.5585	5.1705	5.889	4.12631		16.725	44.45	43.3	55.2	63.15	66.9	59.75	62.05	51.4406		3.7925	5.8975	6.5225	6.1	7.215	7.778	7.315	8.0305	6.58137
	mean	5.93984	21.5859	42.4734	69.5734	79.8984	89.3266	101.18	102.07			2.50723	4.14477	6.29941	7.53494	9.98142	10.4006	10.7124	11.8296			15.9156	46.4688	61.2812	74.8188	76.6312	77.0875	77.025	77.1187			4.44969	7.4675	10.0047	10.6868	11.3181	11.5839	11.2912	11.5997
	SE
redroot pigweed	1	18.5	59.5	129	173.5	219.75	228.75			138.167		7.8475	25.3	36.3975	42.2225	44.8975	52.0825			34.7912		13.3	51.375	105.25	169.25	209	223	225.75		142.418		6.04	15.27	30.5425	37.36	43.44	42.62	31.03		29.4718
	2	13.3125	51.625	114.875	152.625	200.875	205.625			123.156		5.66875	18.7488	30.6137	42.475	43.7938	47.1538			31.409		17.225	57.375	103.875	156.5	182.875	203.375	185.75		129.568		8.105	17.8738	28.2912	32.55	35.195	34.5663	34.4288		27.2871
	4	16.4062	56.5	128.75	175.312	225.062	216.083			136.352		7.10625	20.4112	32.6269	42.1769	42.5	45.497			31.7197		15.45	55.3438	102.938	165.25	197.812	233.562	230.938		143.042		5.56688	16.3958	28.6556	38.6831	37.1394	42.6106	38.7056		29.6796
	8	23.575	73	143.05	193.4	244.75	228.5			151.046		9.528	25.8945	38.206	44.883	44.6535	52.075			35.8733		19.285	63.775	118.75	177.55	218.25	220.9	222.35		148.694		9.054	18.579	31.2405	32.705	34.114	35.9205	34.5895		28.0289
	16	23.225	76.65	146.6	202.3	245.5	241.75			156.004		9.2205	28.4825	33.957	41.109	39.103	43.166			32.5063		40.5	104.125	156.15	206.95	222.25	235.25	233.7		171.275		14.764	26.014	30.4905	30.6455	32.6185	31.09	31.8965		28.217
	32	23.15	80.55	151.4	200.65	259	247.25			160.333		9.43	25.591	30.3045	35.023	34.5035	35.0655			28.3196		34.64	103.525	151.25	225.95	244.7	255.55	242.75		179.766		15.815	22.2965	24.257	26.5905	27.9745	29.8145	27.7645		24.9304
	64	20.9	82.15	144.8	192.6	253.5	250.75			157.45		8.026	21.684	27.6275	28.763	27.708	26.568			23.3961		36.475	104.475	163.1	215	244.85	236.45	240.4		177.25		12.9125	20.3105	21.7885	23.2295	23.267	25.1575	23.421		21.4409
	mean	19.867	68.5679	136.925	184.341	235.491	231.244					8.11814	23.7303	32.819	39.5218	39.5942	43.0868					25.2679	77.142	128.759	188.064	217.105	229.727	225.948				10.3225	19.5342	27.8951	31.6805	33.3926	34.5399	31.6908
	SE
											2013																						2014
2013	plant height		stem diameter								cotton plant height					cotton diameter					redroot height					redroot diameter							cotton plant height					cotton diameter					redroot height					redroot diameter
DAP	cotton	redroot	cotton	redroot	SE					34	-1.326	0.265537	-2.81894	0.0596689	6.35337	-0.986	0.373066	-1.64037	0.193908	2.42036	-1.598	0.202301	-2.68696	0.0680877	17.5201	-2.142	0.11742	-1.62262	0.19738	8.3699		42	-2.982	0.0506913	-1.53443	0.215579	16.7384	-2.478	0.0839109	-0.994847	0.36978	4.27724	-2.016	0.133187	-2.36088	0.0943376	22.6808	-2.562	0.0771503
34	5.9	19.9	2.5	8.1	0.372252	1.49789	0.0398098	0.52825		35	-1.365	0.255381	-2.71112	0.0664622	7.0767	-1.015	0.362402	-1.59348	0.203216	2.53655	-1.645	0.193013	-2.56359	0.0770275	19.8204	-2.205	0.110251	-1.52355	0.217936	9.24159		43	-3.053	0.0472171	-1.42926	0.239486	18.5946	-2.537	0.0791034	-0.937849	0.391469	4.52812	-2.064	0.126945	-2.25023	0.105375	25.3345	-2.623	0.0725848
49	21.6	68.6	4.1	23.7	1.93298	4.71105	0.155839	1.32678		36	-1.404	0.245613	-2.60742	0.0737243	7.84994	-1.044	0.352044	-1.54794	0.212686	2.65475	-1.692	0.184151	-2.44589	0.0866488	22.2961	-2.268	0.103519	-1.43053	0.239182	10.1425		44	-3.124	0.0439809	-1.3313	0.264133	20.5084	-2.596	0.0745713	-0.884117	0.413079	4.77808	-2.112	0.120996	-2.14477	0.117095	28.1522	-2.684	0.0682894
65	42.5	136.9	6.3	32.8	1.42888	4.92128	0.677558	1.39496		37	-1.443	0.236218	-2.50769	0.0814561	8.6732	-1.073	0.341981	-1.50369	0.222308	2.77485	-1.739	0.175696	-2.33359	0.0969467	24.9459	-2.331	0.0971985	-1.34319	0.261013	11.0682		45	-3.195	0.0409665	-1.24006	0.289368	22.4677	-2.655	0.0702988	-0.833463	0.434542	5.02635	-2.16	0.115325	-2.04425	0.129477	31.1291	-2.745	0.0642483
79	69.6	184.3	7.5	39.5	6.98101	6.80892	1.25085	2.12712		38	-1.482	0.227183	-2.41177	0.0896562	9.54632	-1.102	0.332206	-1.46071	0.232071	2.89672	-1.786	0.167629	-2.22645	0.107911	27.7671	-2.394	0.0912639	-1.26118	0.283321	12.0142		46	-3.266	0.0381588	-1.15507	0.315037	24.4607	-2.714	0.0662712	-0.785711	0.455795	5.27219	-2.208	0.10992	-1.94845	0.142495	34.259	-2.806	0.0604463
97	79.9	235.5	10	39.6	13.559	7.88994	1.89863	2.43007		39	-1.521	0.218493	-2.31952	0.0983203	10.4689	-1.131	0.32271	-1.41896	0.241966	3.02022	-1.833	0.159933	-2.12423	0.119525	30.7557	-2.457	0.0856916	-1.18417	0.305999	12.9759		47	-3.337	0.0355434	-1.0759	0.340991	26.4759	-2.773	0.0624743	-0.740695	0.476782	5.51494	-2.256	0.104769	-1.85713	0.15612	37.5347	-2.867	0.0568693
110	89.3	231.2	10.4	43.1	12.5224	6.27185	1.96436	3.52146		40	-1.56	0.210136	-2.2308	0.107442	11.4401	-1.16	0.313486	-1.3784	0.251982	3.14524	-1.88	0.15259	-2.0267	0.131769	33.9064	-2.52	0.0804596	-1.11187	0.328943	13.9488		48	-3.408	0.0331073	-1.00216	0.367086	28.502	-2.832	0.0588949	-0.698258	0.497451	5.75401	-2.304	0.0998586	-1.77009	0.170317	40.948	-2.928	0.0535039
131	101.2		10.7		7.55192		1.77228			41	-1.599	0.202099	-2.14548	0.117012	12.4591	-1.189	0.304526	-1.339	0.262108	3.27163	-1.927	0.145584	-1.93365	0.144619	37.2129	-2.583	0.075547	-1.04398	0.352049	14.9286		49	-3.479	0.0308382	-0.933473	0.393186	30.5285	-2.891	0.0555207	-0.658253	0.517755	5.98887	-2.352	0.0951786	-1.68714	0.185049	44.4898	-2.989	0.0503377
141	102.1		11.8		7.17963		1.87483			42	-1.638	0.194368	-2.06341	0.127019	13.5247	-1.218	0.295821	-1.30073	0.272334	3.39927	-1.974	0.1389	-1.84487	0.158046	40.6677	-2.646	0.0709344	-0.980242	0.37522	15.9112		50	-3.55	0.0287246	-0.869495	0.419163	32.5455	-2.95	0.0523397	-0.62054	0.537654	6.21905	-2.4	0.090718	-1.60807	0.200274	48.1504	-3.05	0.0473589
										43	-1.677	0.186934	-1.98449	0.137451	14.6353	-1.247	0.287366	-1.26355	0.28265	3.52803	-2.021	0.132523	-1.76017	0.172016	44.2624	-2.709	0.0666034	-0.920392	0.398363	16.8926		51	-3.621	0.0267559	-0.809901	0.444902	34.544	-3.009	0.049341	-0.584987	0.557113	6.44413	-2.448	0.0864663	-1.5327	0.215951	51.9194	-3.111	0.0445564
										44	-1.716	0.179784	-1.90859	0.14829	15.7895	-1.276	0.279152	-1.22743	0.293045	3.65778	-2.068	0.126438	-1.67935	0.186494	47.988	-2.772	0.0625368	-0.864196	0.42139	17.869		52	-3.692	0.0249221	-0.754392	0.470296	36.5157	-3.068	0.0465141	-0.551471	0.576102	6.66377	-2.496	0.082414	-1.46087	0.232034	55.7861	-3.172	0.0419197
2014	plant height		stem diameter							45	-1.755	0.172907	-1.83558	0.15952	16.9853	-1.305	0.271173	-1.19235	0.303509	3.78839	-2.115	0.120633	-1.60225	0.201442	51.8344	-2.835	0.0587185	-0.811431	0.444222	18.8372		53	-3.763	0.023214	-0.702688	0.495252	38.4534	-3.127	0.0438491	-0.519875	0.594595	6.87768	-2.544	0.0785516	-1.39241	0.248477	59.7393	-3.233	0.039439
DAP	cotton	redroot	cotton	redroot	SE					46	-1.794	0.166294	-1.76537	0.171123	18.2206	-1.334	0.263421	-1.15826	0.314031	3.91973	-2.162	0.115095	-1.52869	0.21682	55.7913	-2.898	0.0551334	-0.761888	0.466784	19.794		54	-3.834	0.021623	-0.654527	0.519688	40.3507	-3.186	0.0413369	-0.49009	0.612571	7.08561	-2.592	0.0748701	-1.32715	0.265233	63.7677	-3.294	0.0371051
42	15.9156	25.2679	4.44969	10.3225	0.297872	4.32219	0.137581	1.57446		47	-1.833	0.159933	-1.69785	0.183077	19.4935	-1.363	0.255892	-1.12516	0.324602	4.05168	-2.209	0.10981	-1.4585	0.232584	59.8477	-2.961	0.0517671	-0.71537	0.489011	20.7365		55	-3.905	0.020141	-0.609667	0.543532	42.202	-3.245	0.0389686	-0.462011	0.630015	7.28739	-2.64	0.0713613	-1.26495	0.282253	67.8599	-3.355	0.0349094
57	46.4688	77.142	7.4675	19.5342	0.781254	9.6083	0.341085	1.39162		48	-1.872	0.153816	-1.63291	0.195361	20.8014	-1.392	0.248578	-1.093	0.335211	4.1841	-2.256	0.104769	-1.39154	0.248692	63.9926	-3.024	0.0486064	-0.671692	0.510844	21.6623		56	-3.976	0.0187605	-0.567881	0.566725	44.0028	-3.304	0.0367359	-0.435541	0.646914	7.48286	-2.688	0.0680168	-1.20567	0.299492	72.0045	-3.416	0.0328435
71	61.2812	128.759	10.0047	27.8951	2.65646	10.208	0.786493	1.33969		49	-1.911	0.147932	-1.57045	0.207952	22.1421	-1.421	0.241472	-1.06175	0.345849	4.31688	-2.303	0.0999585	-1.32765	0.2651	68.2144	-3.087	0.0456387	-0.630681	0.532229	22.5692		57	-4.047	0.0174747	-0.52896	0.589218	45.7492	-3.363	0.0346312	-0.410588	0.66326	7.67193	-2.736	0.0648291	-1.14916	0.316902	76.1903	-3.477	0.0309
89	74.8188	188.064	10.6868	31.6805	3.00345	10.3502	1.02361	2.08606		50	-1.95	0.142274	-1.51038	0.220826	23.5129	-1.45	0.23457	-1.03141	0.356506	4.4499	-2.35	0.0953692	-1.26669	0.281762	72.5018	-3.15	0.0428521	-0.592174	0.553124	23.4552		58	-4.118	0.016277	-0.492706	0.610971	47.4382	-3.422	0.0326471	-0.387064	0.679048	7.85455	-2.784	0.0617908	-1.0953	0.334438	80.4062	-3.538	0.0290714
102	76.6312	217.105	11.3181	33.3926	2.71609	8.68882	0.999989	2.43598		51	-1.989	0.136832	-1.45261	0.233959	24.9112	-1.479	0.227865	-1.00192	0.367172	4.58304	-2.397	0.0909905	-1.20854	0.298634	76.8433	-3.213	0.0402357	-0.556017	0.573488	24.3188		59	-4.189	0.0151614	-0.458937	0.631955	49.0675	-3.481	0.0307766	-0.364888	0.694275	8.03068	-2.832	0.0588949	-1.04397	0.352054	84.6414	-3.599	0.0273511
118	77.0875	229.727	11.5839	34.5399	2.98212	6.12881	0.800321	2.45588		52	-2.028	0.131598	-1.39705	0.247326	26.3345	-1.508	0.221352	-0.973286	0.377839	4.71619	-2.444	0.0868129	-1.15305	0.315673	81.2277	-3.276	0.0377791	-0.522069	0.593292	25.1585		60	-4.26	0.0141223	-0.427482	0.652149	50.6355	-3.54	0.0290133	-0.343982	0.708942	8.20033	-2.88	0.0561348	-0.995045	0.369707	88.8857	-3.66	0.0257325
132	77.025	225.948	11.2912	31.6908	2.84523	7.24065	0.894228	1.88559		53	-2.067	0.126565	-1.34361	0.260901	27.78	-1.537	0.215025	-0.945466	0.388499	4.84924	-2.491	0.0828271	-1.10011	0.332835	85.6437	-3.339	0.0354724	-0.490193	0.612508	25.9734		61	-4.331	0.0131544	-0.398183	0.671539	52.141	-3.599	0.0273511	-0.324274	0.723052	8.36354	-2.928	0.0535039	-0.948411	0.387356	93.1289	-3.721	0.0242097
148	77.1187		11.5997		3.059		0.953272			54	-2.106	0.121724	-1.29222	0.27466	29.245	-1.566	0.208879	-0.918441	0.399141	4.98208	-2.538	0.0790243	-1.0496	0.350078	90.0806	-3.402	0.0333066	-0.460264	0.631117	26.7625		62	-4.402	0.0122528	-0.370893	0.690118	53.5835	-3.658	0.025784	-0.305695	0.736611	8.52038	-2.976	0.0509964	-0.903962	0.404962	97.3617	-3.782	0.0227771
										55	-2.145	0.117068	-1.24279	0.288577	30.7268	-1.595	0.202909	-0.892189	0.409758	5.1146	-2.585	0.0753961	-1.00141	0.367361	94.5278	-3.465	0.031273	-0.432162	0.649104	27.5253		63	-4.473	0.011413	-0.345472	0.707886	54.9631	-3.717	0.0243068	-0.288181	0.749626	8.67092	-3.024	0.0486064	-0.861597	0.422487	101.575	-3.843	0.0214292
										56	-2.184	0.11259	-1.19526	0.302626	32.2227	-1.624	0.197109	-0.866687	0.420342	5.24671	-2.632	0.0719344	-0.955433	0.384645	98.9754	-3.528	0.0293636	-0.405775	0.66646	28.2612		64	-4.544	0.0106308	-0.321794	0.724847	56.28	-3.776	0.0229142	-0.27167	0.762105	8.81527	-3.072	0.0463284	-0.821217	0.439896	105.761	-3.904	0.0201611
										57	-2.223	0.108284	-1.14954	0.316782	33.73	-1.653	0.191475	-0.841914	0.430885	5.37831	-2.679	0.0686318	-0.911567	0.401894	103.414	-3.591	0.0275707	-0.381	0.683178	28.9702		65	-4.615	0.00990218	-0.299739	0.741012	57.5351	-3.835	0.0216013	-0.256105	0.77406	8.95356	-3.12	0.0441572	-0.78273	0.457156	109.91	-3.965	0.018968
										58	-2.262	0.104142	-1.10557	0.331022	35.2462	-1.682	0.186002	-0.817849	0.44138	5.50931	-2.726	0.0654807	-0.869715	0.419071	107.834	-3.654	0.0258874	-0.357738	0.699257	29.652		66	-4.686	0.00922351	-0.279196	0.756392	58.7293	-3.894	0.0203637	-0.241432	0.785502	9.0859	-3.168	0.0420877	-0.746046	0.474238	114.017	-4.026	0.0178456
										59	-2.301	0.100159	-1.06328	0.34532	36.7686	-1.711	0.180685	-0.794472	0.45182	5.63961	-2.773	0.0624743	-0.829784	0.436144	112.227	-3.717	0.0243068	-0.335895	0.714698	30.3068		67	-4.757	0.00859134	-0.26006	0.771005	59.8639	-3.953	0.019197	-0.2276	0.796443	9.21245	-3.216	0.0401152	-0.711082	0.491113	118.074	-4.087	0.0167895
										60	-2.34	0.0963276	-1.02261	0.359654	38.2948	-1.74	0.17552	-0.771763	0.462197	5.76915	-2.82	0.0596059	-0.791686	0.45308	116.585	-3.78	0.0228227	-0.315387	0.729507	30.9347		68	-4.828	0.00800251	-0.242236	0.784871	60.9405	-4.012	0.0180972	-0.21456	0.806896	9.33337	-3.264	0.0382352	-0.677756	0.507755	122.075	-4.148	0.015796
										61	-2.379	0.0926432	-0.9835	0.374	39.8224	-1.769	0.170503	-0.749703	0.472507	5.89783	-2.867	0.0568693	-0.755338	0.469852	120.9	-3.843	0.0214292	-0.29613	0.74369	31.5362		69	-4.899	0.00745403	-0.225634	0.79801	61.9607	-4.071	0.0170603	-0.202267	0.816877	9.44881	-3.312	0.0364432	-0.645992	0.524142	126.015	-4.209	0.0148612
										62	-2.418	0.0890996	-0.945882	0.388337	41.349	-1.798	0.16563	-0.728274	0.482741	6.02558	-2.914	0.0542583	-0.720658	0.486432	125.167	-3.906	0.0201208	-0.27805	0.757259	32.1116		70	-4.97	0.00694315	-0.210169	0.810447	62.9264	-4.13	0.0160829	-0.190679	0.826398	9.55895	-3.36	0.0347353	-0.615717	0.540253	129.889	-4.27	0.0139818
										63	-2.457	0.0856916	-0.909702	0.402644	42.8723	-1.827	0.160896	-0.707458	0.492896	6.15232	-2.961	0.0517671	-0.687571	0.502796	129.377	-3.969	0.0188923	-0.261073	0.770225	32.6614		71	-5.041	0.00646728	-0.195764	0.822206	63.8394	-4.189	0.0151614	-0.179754	0.835476	9.66395	-3.408	0.0331073	-0.586861	0.55607	133.691	-4.331	0.0131544
										64	-2.496	0.082414	-0.874907	0.416901	44.3903	-1.856	0.156297	-0.687236	0.502964	6.278	-3.008	0.0493904	-0.656003	0.518921	133.527	-4.032	0.0177388	-0.245133	0.782601	33.1862		72	-5.112	0.00602402	-0.182347	0.833312	64.7017	-4.248	0.0142928	-0.169455	0.844124	9.76399	-3.456	0.0315557	-0.559357	0.571577	137.42	-4.392	0.012376
										65	-2.535	0.0792617	-0.841442	0.431088	45.901	-1.885	0.151829	-0.667592	0.512942	6.40254	-3.055	0.0471227	-0.625884	0.534788	137.61	-4.095	0.0166557	-0.230166	0.794402	33.6866		73	-5.183	0.00561115	-0.169849	0.843792	65.5154	-4.307	0.0134739	-0.159747	0.85236	9.85924	-3.504	0.0300768	-0.533142	0.586758	141.07	-4.453	0.0116436
										66	-2.574	0.07623	-0.809258	0.445188	47.4023	-1.914	0.147489	-0.64851	0.522824	6.52589	-3.102	0.0449592	-0.597148	0.550379	141.621	-4.158	0.0156388	-0.216113	0.805645	34.1634		74	-5.254	0.00522657	-0.158208	0.853672	66.2825	-4.366	0.0127019	-0.150594	0.860197	9.94989	-3.552	0.0286672	-0.508156	0.601604	144.639	-4.514	0.0109546
										67	-2.613	0.0733143	-0.778304	0.459184	48.8925	-1.943	0.143273	-0.629974	0.532606	6.64799	-3.149	0.042895	-0.569731	0.565677	145.558	-4.221	0.014684	-0.202918	0.816346	34.6171		75	-5.325	0.00486835	-0.147365	0.862979	67.0051	-4.425	0.0119742	-0.141966	0.867651	10.0361	-3.6	0.0273237	-0.48434	0.616104	148.125	-4.575	0.0103063
										68	-2.652	0.0705101	-0.748535	0.473059	50.3699	-1.972	0.139178	-0.611967	0.542283	6.76878	-3.196	0.0409256	-0.543574	0.580669	149.416	-4.284	0.0137874	-0.190528	0.826523	35.0487		76	-5.396	0.00453468	-0.137265	0.871739	67.6853	-4.484	0.0112882	-0.133833	0.874737	10.1181	-3.648	0.0260432	-0.461641	0.630248	151.526	-4.636	0.00969641
										69	-2.691	0.0678131	-0.719904	0.486799	51.8329	-2.001	0.1352	-0.594474	0.551853	6.88822	-3.243	0.0390466	-0.518617	0.595344	153.191	-4.347	0.0129456	-0.178895	0.836194	35.4588		77	-5.467	0.00422388	-0.127857	0.879979	68.3251	-4.543	0.0106414	-0.126165	0.88147	10.196	-3.696	0.0248226	-0.440006	0.644033	154.84	-4.697	0.0091226
										70	-2.73	0.0652193	-0.692368	0.50039	53.28	-2.03	0.131336	-0.577482	0.56131	7.00627	-3.29	0.0372538	-0.494806	0.609689	156.883	-4.41	0.0121552	-0.167972	0.845377	35.8482		78	-5.538	0.00393439	-0.119094	0.887724	68.9265	-4.602	0.0100318	-0.118936	0.887864	10.2699	-3.744	0.0236593	-0.419384	0.657451	158.066	-4.758	0.00858276
										71	-2.769	0.0627247	-0.665885	0.513818	54.7098	-2.059	0.127581	-0.560976	0.570652	7.12288	-3.337	0.0355434	-0.472088	0.623699	160.488	-4.473	0.011413	-0.157717	0.854092	36.2178		79	-5.609	0.00366473	-0.110931	0.895	69.4914	-4.661	0.009457	-0.112122	0.893935	10.3401	-3.792	0.0225505	-0.399729	0.670501	161.203	-4.819	0.00807486
										72	-2.808	0.0603255	-0.640416	0.527073	56.1212	-2.088	0.123935	-0.544941	0.579876	7.23801	-3.384	0.0339115	-0.450413	0.637365	164.004	-4.536	0.0107162	-0.148087	0.862356	36.5682		80	-5.68	0.00341356	-0.103328	0.901831	70.0217	-4.72	0.00891518	-0.105698	0.899696	10.4068	-3.84	0.0214936	-0.380996	0.683181	164.252	-4.88	0.00759701
										73	-2.847	0.0580181	-0.61592	0.540144	57.5129	-2.117	0.120392	-0.529365	0.588979	7.35164	-3.431	0.0323546	-0.429733	0.650683	167.431	-4.599	0.0100619	-0.139045	0.870189	36.9003		81	-5.751	0.0031796	-0.0962465	0.90824	70.5194	-4.779	0.0084044	-0.0996426	0.905161	10.47	-3.888	0.0204863	-0.36314	0.695489	167.211	-4.941	0.00714745
										74	-2.886	0.055799	-0.592362	0.55302	58.8839	-2.146	0.116951	-0.514234	0.597959	7.46372	-3.478	0.0308691	-0.410003	0.663648	170.767	-4.662	0.00944755	-0.130556	0.877608	37.215		82	-5.822	0.00296168	-0.0896499	0.914251	70.9861	-4.838	0.00792288	-0.0939337	0.910343	10.5299	-3.936	0.0195262	-0.346121	0.707427	170.081	-5.002	0.00672448
										75	-2.925	0.0536647	-0.569704	0.565693	60.2333	-2.175	0.113608	-0.499535	0.606813	7.57424	-3.525	0.0294518	-0.391179	0.676259	174.012	-4.725	0.00887071	-0.122584	0.884631	37.5128		83	-5.893	0.00275869	-0.0835055	0.919886	71.4236	-4.897	0.00746896	-0.0885519	0.915256	10.5868	-3.984	0.018611	-0.329899	0.718996	172.862	-5.063	0.00632655
										76	-2.964	0.0516121	-0.547914	0.578155	61.5602	-2.204	0.110361	-0.485257	0.615539	7.68316	-3.572	0.0280996	-0.373219	0.688515	177.166	-4.788	0.0083291	-0.1151	0.891277	37.7946		84	-5.964	0.00256961	-0.0777822	0.925166	71.8336	-4.956	0.00704104	-0.0834785	0.919911	10.6406	-4.032	0.0177388	-0.314438	0.730199	175.556	-5.124	0.00595217
										77	-3.003	0.0496379	-0.526956	0.590399	62.8639	-2.233	0.107206	-0.471386	0.624136	7.79047	-3.619	0.0268095	-0.356083	0.700414	180.228	-4.851	0.00782055	-0.108072	0.897563	38.0611		85	-6.035	0.0023935	-0.0724511	0.930111	72.2176	-5.015	0.00663763	-0.0786958	0.924321	10.6916	-4.08	0.0169075	-0.299702	0.741039	178.162	-5.185	0.00559994
										78	-3.042	0.0477393	-0.506801	0.60242	64.1439	-2.262	0.104142	-0.457912	0.632603	7.89615	-3.666	0.0255786	-0.339735	0.711959	183.198	-4.914	0.00734306	-0.101474	0.903505	38.3131		86	-6.106	0.00222945	-0.0674855	0.934741	72.5771	-5.074	0.00625734	-0.074187	0.928498	10.7399	-4.128	0.0161151	-0.285656	0.751521	180.682	-5.246	0.00526855
										79	-3.081	0.0459133	-0.487416	0.614212	65.3994	-2.291	0.101165	-0.444824	0.640937	8.00018	-3.713	0.0244042	-0.324137	0.723151	186.078	-4.977	0.00689472	-0.0952781	0.90912	38.5512		87	-6.177	0.00207665	-0.0628601	0.939075	72.9135	-5.133	0.00589884	-0.0699366	0.932453	10.7857	-4.176	0.0153598	-0.272268	0.76165	183.117	-5.307	0.00495677
										80	-3.12	0.0441572	-0.468772	0.62577	66.6301	-2.32	0.0982736	-0.432109	0.649139	8.10255	-3.76	0.0232837	-0.309255	0.733994	188.868	-5.04	0.00647375	-0.0894607	0.914424	38.7762		88	-6.248	0.00193432	-0.0585518	0.943129	73.2283	-5.192	0.00556087	-0.0659297	0.936197	10.829	-4.224	0.01464	-0.259508	0.771431	185.469	-5.368	0.00466345
										81	-3.159	0.0424682	-0.450842	0.637091	67.8356	-2.349	0.0954646	-0.419758	0.657206	8.20325	-3.807	0.0222147	-0.295056	0.74449	191.569	-5.103	0.00607848	-0.0839986	0.919433	38.9885		89	-6.319	0.00180174	-0.0545388	0.946922	73.5228	-5.251	0.00524227	-0.0621524	0.93974	10.87	-4.272	0.0139538	-0.247346	0.780871	187.738	-5.429	0.00438748
										82	-3.198	0.0408438	-0.433598	0.648173	69.0155	-2.378	0.0927359	-0.40776	0.665139	8.30226	-3.854	0.0211948	-0.281509	0.754644	194.182	-5.166	0.00570735	-0.0788699	0.92416	39.189		90	-6.39	0.00167826	-0.0508008	0.950468	73.7981	-5.31	0.00494193	-0.0585915	0.943092	10.9087	-4.32	0.0132999	-0.235754	0.789975	189.927	-5.49	0.00412784
										83	-3.237	0.0392816	-0.417013	0.659012	70.1697	-2.407	0.0900851	-0.396104	0.672936	8.39959	-3.901	0.0202217	-0.268584	0.764461	196.708	-5.229	0.00535888	-0.0740544	0.928621	39.3782		91	-6.461	0.00156323	-0.047319	0.953783	74.0555	-5.369	0.00465879	-0.0552346	0.946263	10.9454	-4.368	0.0126766	-0.224705	0.798752	192.038	-5.551	0.00388357
										84	-3.276	0.0377791	-0.401063	0.669608	71.2979	-2.436	0.0875102	-0.384782	0.680599	8.49523	-3.948	0.0192932	-0.256253	0.773946	199.149	-5.292	0.00503169	-0.0695329	0.932829	39.5566		92	-6.532	0.00145609	-0.0440759	0.956881	74.2961	-5.428	0.00439187	-0.05207	0.949262	10.9801	-4.416	0.0120825	-0.214174	0.807208	194.071	-5.612	0.00365375
										85	-3.315	0.036334	-0.385722	0.679959	72.4	-2.465	0.0850088	-0.373784	0.688126	8.58918	-3.995	0.0184074	-0.244488	0.783106	201.506	-5.355	0.00472447	-0.0652874	0.936798	39.7249		93	-6.603	0.00135629	-0.041055	0.959776	74.5209	-5.487	0.00414025	-0.0490868	0.952099	11.0129	-4.464	0.0115162	-0.204136	0.815351	196.028	-5.673	0.00343754
										86	-3.354	0.0349443	-0.370969	0.690066	73.4761	-2.494	0.082579	-0.3631	0.695517	8.68144	-4.042	0.0175623	-0.233263	0.791946	203.78	-5.418	0.00443601	-0.0613012	0.94054	39.8836		94	-6.674	0.00126334	-0.0382412	0.962481	74.7309	-5.546	0.00390304	-0.0462744	0.95478	11.0439	-4.512	0.0109765	-0.194569	0.823189	197.913	-5.734	0.00323411
										87	-3.393	0.0336077	-0.356779	0.699927	74.5261	-2.523	0.0802186	-0.352721	0.702773	8.77201	-4.089	0.016756	-0.222553	0.800473	205.974	-5.481	0.00416516	-0.0575584	0.944067	40.0332		95	-6.745	0.00117675	-0.0356202	0.965007	74.927	-5.605	0.00367942	-0.0436232	0.957315	11.0733	-4.56	0.0104621	-0.18545	0.83073	199.726	-5.795	0.00304273
										88	-3.432	0.0323222	-0.343133	0.709544	75.5501	-2.552	0.0779257	-0.342639	0.709894	8.8609	-4.136	0.0159867	-0.212335	0.808694	208.09	-5.544	0.00391085	-0.0540441	0.94739	40.1741		96	-6.816	0.0010961	-0.0331788	0.967366	75.1101	-5.664	0.00346861	-0.0411239	0.95971	11.101	-4.608	0.00997174	-0.176759	0.837982	201.469	-5.856	0.00286267
										89	-3.471	0.0310859	-0.330008	0.718918	76.5482	-2.581	0.0756983	-0.332845	0.716881	8.94811	-4.183	0.0152527	-0.202586	0.816616	210.128	-5.607	0.00367207	-0.0507443	0.950522	40.3069		97	-6.887	0.00102097	-0.0309048	0.969568	75.2811	-5.723	0.00326989	-0.0387678	0.961974	11.1272	-4.656	0.0095044	-0.168475	0.844952	203.145	-5.917	0.00269327
										90	-3.51	0.0298969	-0.317386	0.72805	77.5206	-2.61	0.0735345	-0.323331	0.723734	9.03365	-4.23	0.0145524	-0.193285	0.824247	212.092	-5.67	0.00344787	-0.0476461	0.953471	40.4319		98	-6.958	0.000950997	-0.0287867	0.971624	75.4408	-5.782	0.00308254	-0.0365466	0.964113	11.1519	-4.704	0.00905897	-0.160579	0.85165	204.755	-5.978	0.00253389
										91	-3.549	0.0287534	-0.305246	0.736942	78.4674	-2.639	0.0714327	-0.314089	0.730454	9.11752	-4.277	0.0138843	-0.184411	0.831594	213.983	-5.733	0.00323735	-0.0447369	0.956249	40.5497		99	-7.029	0.000885817	-0.0268137	0.973543	75.5897	-5.841	0.00290594	-0.0344528	0.966134	11.1753	-4.752	0.00863441	-0.153054	0.858084	206.302	-6.039	0.00238394
										92	-3.588	0.0276536	-0.29357	0.745597	79.3889	-2.668	0.0693909	-0.305112	0.737041	9.19975	-4.324	0.0132468	-0.175944	0.838665	215.802	-5.796	0.00303969	-0.0420055	0.958865	40.6607		100	-7.1	0.000825105	-0.0249759	0.975333	75.7288	-5.9	0.00273944	-0.0324789	0.968043	11.1974	-4.8	0.00822975	-0.14588	0.864261	207.787	-6.1	0.00224287
										93	-3.627	0.0265959	-0.282342	0.754016	80.2854	-2.697	0.0674074	-0.29639	0.743497	9.28033	-4.371	0.0126386	-0.167866	0.845467	217.552	-5.859	0.0028541	-0.0394408	0.961327	40.7651		101	-7.171	0.000768554	-0.0232641	0.977004	75.8585	-5.959	0.00258249	-0.030618	0.969846	11.2182	-4.848	0.00784405	-0.139044	0.87019	209.213	-6.161	0.00211014
										94	-3.666	0.0255786	-0.271542	0.762203	81.1571	-2.726	0.0654807	-0.287919	0.749823	9.35929	-4.418	0.0120583	-0.160159	0.852009	219.235	-5.922	0.00267984	-0.0370326	0.963645	40.8634		102	-7.242	0.000715879	-0.0216696	0.978563	75.9796	-6.018	0.00243453	-0.0288638	0.971549	11.2379	-4.896	0.00747643	-0.132527	0.875879	210.581	-6.222	0.00198527
										95	-3.705	0.0246002	-0.261156	0.770161	82.0044	-2.755	0.063609	-0.279689	0.756019	9.43663	-4.465	0.0115047	-0.152805	0.858297	220.853	-5.985	0.00251621	-0.0347716	0.965826	40.9559		103	-7.313	0.000666814	-0.0201844	0.980018	76.0925	-6.077	0.00229505	-0.0272101	0.973157	11.2565	-4.944	0.00712604	-0.126316	0.881336	211.893	-6.283	0.00186779
										96	-3.744	0.0236593	-0.251167	0.777893	82.8277	-2.784	0.0617908	-0.271694	0.762087	9.51237	-4.512	0.0109765	-0.14579	0.864339	222.408	-6.048	0.00236258	-0.0326485	0.967879	41.0429		104	-7.384	0.000621111	-0.018801	0.981375	76.1978	-6.136	0.00216356	-0.0256512	0.974675	11.2741	-4.992	0.00679207	-0.120396	0.886569	213.151	-6.344	0.00175726
										97	-3.783	0.0227543	-0.24156	0.785402	83.6272	-2.813	0.0600246	-0.263928	0.768029	9.58653	-4.559	0.0104725	-0.139096	0.870144	223.902	-6.111	0.00221833	-0.0306551	0.96981	41.1248		105	-7.455	0.000578542	-0.0175125	0.98264	76.2961	-6.195	0.0020396	-0.0241815	0.976108	11.2906	-5.04	0.00647375	-0.114754	0.891586	214.357	-6.405	0.00165327
										98	-3.822	0.021884	-0.23232	0.792692	84.4035	-2.842	0.0583089	-0.256384	0.773844	9.65913	-4.606	0.00999171	-0.13271	0.875719	225.337	-6.174	0.00208289	-0.0287834	0.971627	41.2018		106	-7.526	0.00053889	-0.0163122	0.98382	76.3877	-6.254	0.00192275	-0.0227961	0.977462	11.3063	-5.088	0.00617035	-0.109376	0.896394	215.513	-6.466	0.00155544
										99	-3.861	0.0210469	-0.223434	0.799767	85.1568	-2.871	0.0566423	-0.249056	0.779536	9.73017	-4.653	0.00953296	-0.126617	0.881071	226.714	-6.237	0.00195571	-0.027026	0.973336	41.2743		107	-7.597	0.000501955	-0.0151942	0.984921	76.4732	-6.313	0.00181259	-0.02149	0.978739	11.3211	-5.136	0.00588117	-0.10425	0.901	216.62	-6.527	0.00146339
										100	-3.9	0.0202419	-0.214888	0.806632	85.8877	-2.9	0.0550232	-0.241937	0.785106	9.79969	-4.7	0.00909528	-0.120803	0.886208	228.036	-6.3	0.0018363	-0.0253759	0.974943	41.3425		108	-7.668	0.000467552	-0.0141528	0.985947	76.5529	-6.372	0.00170874	-0.0202588	0.979945	11.335	-5.184	0.00560554	-0.0993638	0.905413	217.681	-6.588	0.00137679
										101	-3.939	0.0194677	-0.206669	0.813289	86.5966	-2.929	0.0534505	-0.235022	0.790554	9.86769	-4.747	0.00867769	-0.115257	0.891137	229.304	-6.363	0.00172419	-0.0238265	0.976455	41.4066		109	-7.739	0.000435507	-0.0131828	0.986904	76.6272	-6.431	0.00161084	-0.0190981	0.981083	11.3482	-5.232	0.00534283	-0.094707	0.909639	218.697	-6.649	0.00129532
										102	-3.978	0.018723	-0.198764	0.819743	87.2838	-2.958	0.0519227	-0.228304	0.795882	9.9342	-4.794	0.00827927	-0.109965	0.895865	230.52	-6.426	0.00161891	-0.0223718	0.977877	41.4669		110	-7.81	0.000405658	-0.0122793	0.987796	76.6964	-6.49	0.00151855	-0.0180039	0.982157	11.3606	-5.28	0.00509243	-0.0902684	0.913686	219.67	-6.71	0.00121866
										103	-4.017	0.0180069	-0.191161	0.825999	87.9499	-2.987	0.0504385	-0.221778	0.801093	9.99924	-4.841	0.00789915	-0.104917	0.9004	231.687	-6.489	0.00152007	-0.0210058	0.979213	41.5235		111	-7.881	0.000377855	-0.0114377	0.988627	76.761	-6.549	0.00143155	-0.0169724	0.983171	11.3723	-5.328	0.00485377	-0.0860379	0.917559	220.601	-6.771	0.00114655
										104	-4.056	0.0173182	-0.18385	0.832061	88.5954	-3.016	0.0489968	-0.215439	0.806187	10.0628	-4.888	0.00753648	-0.1001	0.904747	232.806	-6.552	0.00142726	-0.0197233	0.98047	41.5768		112	-7.952	0.000351958	-0.0106538	0.989403	76.8212	-6.608	0.00134953	-0.016	0.984127	11.3834	-5.376	0.00462629	-0.0820056	0.921267	221.493	-6.832	0.0010787
										105	-4.095	0.0166557	-0.176817	0.837933	89.2206	-3.045	0.0475963	-0.209281	0.811167	10.125	-4.935	0.00719046	-0.0955037	0.908915	233.878	-6.615	0.00134011	-0.018519	0.981651	41.6269		113	-8.023	0.000327835	-0.00992357	0.990126	76.8773	-6.667	0.00127221	-0.0150833	0.98503	11.3938	-5.424	0.00440947	-0.0781623	0.924814	222.346	-6.893	0.00101486
										106	-4.134	0.0160187	-0.170054	0.843619	89.826	-3.074	0.0462358	-0.203299	0.816034	10.1857	-4.982	0.00686033	-0.0911189	0.912909	234.906	-6.678	0.00125829	-0.0173883	0.982762	41.674		114	-8.094	0.000305366	-0.00924342	0.990799	76.9296	-6.726	0.00119932	-0.0142191	0.985881	11.4037	-5.472	0.00420282	-0.0744992	0.928208	223.162	-6.954	0.000954808
										107	-4.173	0.015406	-0.16355	0.849124	90.4122	-3.103	0.0449143	-0.197488	0.82079	10.2451	-5.029	0.00654535	-0.0869354	0.916736	235.891	-6.741	0.00118147	-0.0163267	0.983806	41.7183		115	-8.165	0.000284437	-0.0086099	0.991427	76.9784	-6.785	0.00113061	-0.0134045	0.986685	11.413	-5.52	0.00400585	-0.0710077	0.931455	223.942	-7.015	0.000898306
										108	-4.212	0.0148167	-0.157294	0.854453	90.9796	-3.132	0.0436304	-0.191843	0.825436	10.3031	-5.076	0.00624484	-0.0829439	0.920403	236.834	-6.804	0.00110933	-0.0153298	0.984787	41.7599		116	-8.236	0.000264942	-0.00801979	0.992012	77.0238	-6.844	0.00106583	-0.0126365	0.987443	11.4218	-5.568	0.00381811	-0.0676798	0.93456	224.689	-7.076	0.000845147
										109	-4.251	0.01425	-0.151278	0.859609	91.5286	-3.161	0.0423833	-0.18636	0.829975	10.3597	-5.123	0.00595812	-0.0791358	0.923914	237.738	-6.867	0.0010416	-0.0143938	0.985709	41.799		117	-8.307	0.000246783	-0.00747013	0.992558	77.0662	-6.903	0.00100477	-0.0119125	0.988158	11.43	-5.616	0.00363917	-0.0645079	0.937529	225.403	-7.137	0.000795134
										110	-4.29	0.0137049	-0.145491	0.864597	92.0597	-3.19	0.0411719	-0.181033	0.834408	10.4151	-5.17	0.00568457	-0.0755024	0.927277	238.603	-6.93	0.000978001	-0.013515	0.986576	41.8358		118	-8.378	0.000229869	-0.00695814	0.993066	77.1056	-6.962	0.0009472	-0.01123	0.988833	11.4378	-5.664	0.00346861	-0.0614847	0.940367	226.085	-7.198	0.00074808
										111	-4.329	0.0131807	-0.139927	0.869422	92.5735	-3.219	0.039995	-0.175858	0.838737	10.4691	-5.217	0.00542358	-0.0720359	0.930497	239.432	-6.993	0.000918288	-0.0126898	0.98739	41.8703		119	-8.449	0.000214114	-0.00648124	0.99354	77.1424	-7.021	0.000892932	-0.0105866	0.989469	11.4452	-5.712	0.00330605	-0.0586031	0.943081	226.737	-7.259	0.000703811
										112	-4.368	0.0126766	-0.134574	0.874088	93.0702	-3.248	0.0388518	-0.170832	0.842964	10.5219	-5.264	0.00517457	-0.0687286	0.93358	240.225	-7.056	0.00086222	-0.011915	0.988156	41.9027		120	-8.52	0.000199439	-0.00603703	0.993981	77.1767	-7.08	0.000841773	-0.00998006	0.99007	11.4521	-5.76	0.00315111	-0.0558566	0.945675	227.361	-7.32	0.000662162
										113	-4.407	0.0121917	-0.129427	0.878599	93.5505	-3.277	0.0377413	-0.165949	0.84709	10.5734	-5.311	0.00493699	-0.0655731	0.936531	240.984	-7.119	0.000809576	-0.0111875	0.988875	41.9332		121	-8.591	0.00018577	-0.00562326	0.994393	77.2086	-7.139	0.000793545	-0.00940827	0.990636	11.4587	-5.808	0.00300343	-0.0532388	0.948154	227.957	-7.381	0.000622978
										114	-4.446	0.0117254	-0.124477	0.882959	94.0148	-3.306	0.0366625	-0.161205	0.851117	10.6236	-5.358	0.00471032	-0.0625624	0.939354	241.711	-7.182	0.000760146	-0.0105045	0.989551	41.9619		122	-8.662	0.000173038	-0.00523786	0.994776	77.2384	-7.198	0.00074808	-0.00886924	0.99117	11.4649	-5.856	0.00286267	-0.0507437	0.950522	228.526	-7.442	0.000586112
										115	-4.485	0.0112769	-0.119715	0.887173	94.4635	-3.335	0.0356146	-0.156597	0.855048	10.6727	-5.405	0.00449405	-0.05969	0.942056	242.406	-7.245	0.000713734	-0.00986309	0.990185	41.9888		123	-8.733	0.000161178	-0.00487886	0.995133	77.2661	-7.257	0.000705221	-0.00836109	0.991674	11.4707	-5.904	0.00272851	-0.0483655	0.952785	229.071	-7.503	0.000551428
	Report									116	-4.524	0.0108456	-0.115136	0.891245	94.897	-3.364	0.0345966	-0.152121	0.858884	10.7206	-5.452	0.00428772	-0.0569495	0.944642	243.071	-7.308	0.000670156	-0.00926089	0.990782	42.0141		124	-8.804	0.000150131	-0.00454448	0.995466	77.2919	-7.316	0.000664816	-0.00788206	0.992149	11.4762	-5.952	0.00260063	-0.0460988	0.954948	229.59	-7.564	0.000518796
	Std. Error of Mean									117	-4.563	0.0104307	-0.110733	0.895178	95.3159	-3.393	0.0336077	-0.147773	0.862627	10.7673	-5.499	0.00409086	-0.0543348	0.947115	243.708	-7.371	0.000629239	-0.00869545	0.991342	42.0379		125	-8.875	0.000139842	-0.00423301	0.995776	77.316	-7.375	0.000626727	-0.00743047	0.992597	11.4814	-6	0.00247875	-0.0439384	0.957013	230.087	-7.625	0.000488095
	VAR00011	VAR00012	VAR00013	VAR00004	VAR00005					118	-4.602	0.0100318	-0.106497	0.898978	95.7204	-3.422	0.0326471	-0.143549	0.866278	10.8129	-5.546	0.00390304	-0.0518402	0.949481	244.317	-7.434	0.00059082	-0.00816453	0.991869	42.0602		126	-8.946	0.000130257	-0.00394288	0.996065	77.3385	-7.434	0.00059082	-0.00700476	0.99302	11.4863	-6.048	0.00236258	-0.0418791	0.958986	230.561	-7.686	0.000459211
	1									119	-4.641	0.00964804	-0.102424	0.902647	96.1112	-3.451	0.0317139	-0.139446	0.86984	10.8573	-5.593	0.00372384	-0.04946	0.951743	244.899	-7.497	0.000554746	-0.00766604	0.992363	42.0812		127	-9.017	0.00012133	-0.00367265	0.996334	77.3594	-7.493	0.00055697	-0.00660343	0.993418	11.4909	-6.096	0.00225186	-0.0399164	0.96087	231.014	-7.747	0.000432037
	2									120	-4.68	0.00927901	-0.098506	0.90619	96.4884	-3.48	0.0308074	-0.13546	0.873314	10.9007	-5.64	0.00355287	-0.0471892	0.953907	245.456	-7.56	0.000520875	-0.00719797	0.992828	42.1009		128	-9.088	0.000113014	-0.00342093	0.996585	77.3788	-7.552	0.000525059	-0.0062251	0.993794	11.4952	-6.144	0.00214632	-0.0380457	0.962669	231.447	-7.808	0.00040647
	3									121	-4.719	0.0089241	-0.0947382	0.909611	96.8527	-3.509	0.0299268	-0.131588	0.876702	10.943	-5.687	0.00338975	-0.0450226	0.955976	245.988	-7.623	0.000489072	-0.00675849	0.993264	42.1194		129	-9.159	0.000105268	-0.00318647	0.996819	77.397	-7.611	0.000494977	-0.00586844	0.994149	11.4993	-6.192	0.00204573	-0.0362626	0.964387	231.86	-7.869	0.000382417
	4									122	-4.758	0.00858276	-0.0911146	0.912913	97.2043	-3.538	0.0290714	-0.127827	0.880006	10.9842	-5.734	0.00323411	-0.0429555	0.957954	246.497	-7.686	0.000459211	-0.00634584	0.993674	42.1368		130	-9.23	9.80532e-05	-0.00296807	0.997036	77.4139	-7.67	0.000466618	-0.00553222	0.994483	11.5032	-6.24	0.00194986	-0.0345631	0.966027	232.254	-7.93	0.000359786
	5									123	-4.797	0.00825447	-0.0876295	0.9161	97.5436	-3.567	0.0282404	-0.124173	0.883227	11.0244	-5.781	0.00308563	-0.0409833	0.959845	246.984	-7.749	0.000431173	-0.00595839	0.994059	42.1531		131	-9.301	9.13329e-05	-0.00276465	0.997239	77.4296	-7.729	0.000439884	-0.00521526	0.994798	11.5068	-6.288	0.00185847	-0.0329433	0.967593	232.631	-7.991	0.000338495
	6									124	-4.836	0.00793875	-0.0842777	0.919176	97.8711	-3.596	0.0274332	-0.120624	0.886367	11.0636	-5.828	0.00294396	-0.0391017	0.961653	247.449	-7.812	0.000404848	-0.00559459	0.994421	42.1684		132	-9.372	8.50731e-05	-0.00257516	0.997428	77.4443	-7.788	0.000414681	-0.00491646	0.995096	11.5103	-6.336	0.00177137	-0.0313994	0.969088	232.99	-8.052	0.000318464
	7									125	-4.875	0.00763509	-0.0810542	0.922144	98.1871	-3.625	0.0266491	-0.117176	0.889429	11.1018	-5.875	0.00280879	-0.0373064	0.963381	247.893	-7.875	0.000380129	-0.005253	0.994761	42.1828		133	-9.443	7.92423e-05	-0.00239867	0.997604	77.458	-7.847	0.000390923	-0.00463478	0.995376	11.5135	-6.384	0.00168836	-0.0299278	0.970516	233.333	-8.113	0.000299619
	Total	11.1909	1.37195							126	-4.914	0.00734306	-0.0779539	0.925007	98.492	-3.654	0.0258874	-0.113827	0.892413	11.1391	-5.922	0.00267984	-0.0355936	0.965032	248.318	-7.938	0.00035692	-0.00493227	0.99508	42.1964		134	-9.514	7.38112e-05	-0.00223427	0.997768	77.4707	-7.906	0.000368526	-0.00436924	0.99564	11.5166	-6.432	0.00160923	-0.0285252	0.971878	233.661	-8.174	0.000281888
	Total	5.06328	0.619059	2.73485	0.403312					127	-4.953	0.00706219	-0.0749722	0.927769	98.7861	-3.683	0.0251474	-0.110573	0.895321	11.1754	-5.969	0.0025568	-0.0339594	0.966611	248.724	-8.001	0.000335127	-0.00463112	0.99538	42.2091		135	-9.585	6.87523e-05	-0.00208113	0.997921	77.4826	-7.965	0.000347412	-0.00411891	0.99589	11.5195	-6.48	0.00153381	-0.0271883	0.973178	233.973	-8.235	0.000265207
										128	-4.992	0.00679207	-0.0721046	0.930434	99.0698	-3.712	0.0244286	-0.107413	0.898155	11.2108	-6.016	0.00243941	-0.0324002	0.968119	249.113	-8.064	0.000314666	-0.00434836	0.995661	42.221		136	-9.656	6.40402e-05	-0.0019385	0.998063	77.4936	-8.024	0.000327507	-0.00388293	0.996125	11.5222	-6.528	0.00146193	-0.0259141	0.974419	234.272	-8.296	0.000249513
										129	-5.031	0.00653228	-0.0693466	0.933003	99.3434	-3.741	0.0237304	-0.104342	0.900917	11.2452	-6.063	0.00232741	-0.0309126	0.96956	249.483	-8.127	0.000295453	-0.00408287	0.995925	42.2322		137	-9.727	5.9651e-05	-0.00180564	0.998196	77.5039	-8.083	0.000308743	-0.00366046	0.996346	11.5247	-6.576	0.00139341	-0.0246996	0.975603	234.556	-8.357	0.000234748
										130	-5.07	0.00628242	-0.0666942	0.935481	99.6072	-3.77	0.0230521	-0.10136	0.903608	11.2788	-6.11	0.00222055	-0.0294934	0.970937	249.838	-8.19	0.000277414	-0.00383358	0.996174	42.2427		138	-9.798	5.55626e-05	-0.00168188	0.99832	77.5135	-8.142	0.000291055	-0.00345074	0.996555	11.5272	-6.624	0.00132811	-0.023542	0.976733	234.828	-8.418	0.000220856
										131	-5.109	0.00604212	-0.0641432	0.937871	99.8617	-3.799	0.0223932	-0.0984627	0.906229	11.3116	-6.157	0.0021186	-0.0281392	0.972253	250.176	-8.253	0.000260476	-0.00359952	0.996407	42.2526		139	-9.869	5.17545e-05	-0.00156661	0.998435	77.5225	-8.201	0.000274379	-0.00325304	0.996752	11.5294	-6.672	0.00126586	-0.0224387	0.977811	235.087	-8.479	0.000207786
										132	-5.148	0.00581102	-0.0616897	0.940175	100.107	-3.828	0.0217531	-0.0956483	0.908784	11.3434	-6.204	0.00202133	-0.0268473	0.97351	250.5	-8.316	0.000244572	-0.00337974	0.996626	42.2619		140	-9.94	4.82073e-05	-0.00145924	0.998542	77.5308	-8.26	0.000258659	-0.00306666	0.996938	11.5316	-6.72	0.00120654	-0.0213871	0.97884	235.335	-8.54	0.00019549
										133	-5.187	0.00558875	-0.0593301	0.942396	100.343	-3.857	0.0211313	-0.0929143	0.911272	11.3745	-6.251	0.00192852	-0.0256147	0.974711	250.809	-8.379	0.000229639	-0.00317339	0.996832	42.2706		141	-10.011	4.49033e-05	-0.00135922	0.998642	77.5385	-8.319	0.00024384	-0.00289096	0.997113	11.5336	-6.768	0.00114999	-0.0203848	0.979822	235.571	-8.601	0.000183922
										134	-5.226	0.00537498	-0.0570608	0.944537	100.571	-3.886	0.0205273	-0.0902585	0.913695	11.4047	-6.298	0.00183998	-0.0244386	0.975858	251.104	-8.442	0.000215618	-0.00297963	0.997025	42.2788		142	-10.082	4.18257e-05	-0.00126606	0.998735	77.5458	-8.378	0.000229869	-0.00272533	0.997278	11.5355	-6.816	0.0010961	-0.0194294	0.980758	235.796	-8.662	0.000173038
										135	-5.265	0.00516939	-0.0548783	0.9466	100.791	-3.915	0.0199405	-0.0876786	0.916055	11.4342	-6.345	0.0017555	-0.0233166	0.976953	251.386	-8.505	0.000202454	-0.00279771	0.997206	42.2865		143	-10.153	3.8959e-05	-0.00117929	0.998821	77.5525	-8.437	0.000216699	-0.00256919	0.997434	11.5373	-6.864	0.00104473	-0.0185188	0.981652	236.011	-8.723	0.000162798
										136	-5.304	0.00497167	-0.0527792	0.948589	101.003	-3.944	0.0193706	-0.0851724	0.918354	11.4629	-6.392	0.0016749	-0.0222461	0.978	251.655	-8.568	0.000190092	-0.00262689	0.997377	42.2938		144	-10.224	3.62889e-05	-0.00109846	0.998902	77.5588	-8.496	0.000204284	-0.00242199	0.997581	11.539	-6.912	0.000995764	-0.0176509	0.982504	236.216	-8.784	0.000153164
										137	-5.343	0.0047815	-0.0507605	0.950506	101.207	-3.973	0.0188169	-0.0827379	0.920592	11.4908	-6.439	0.001598	-0.0212247	0.978999	251.912	-8.631	0.000178486	-0.0024665	0.997537	42.3005		145	-10.295	3.38017e-05	-0.00102318	0.998977	77.5646	-8.555	0.00019258	-0.00228323	0.997719	11.5406	-6.96	0.000949097	-0.0168237	0.983317	236.411	-8.845	0.0001441
										138	-5.382	0.00459862	-0.0488189	0.952354	101.404	-4.002	0.018279	-0.080373	0.922772	11.518	-6.486	0.00152464	-0.0202502	0.979953	252.158	-8.694	0.000167588	-0.0023159	0.997687	42.3069		146	-10.366	3.1485e-05	-0.00095305	0.999047	77.57	-8.614	0.000181546	-0.00215241	0.99785	11.5421	-7.008	0.000904616	-0.0160352	0.984093	236.598	-8.906	0.000135573
										139	-5.421	0.00442272	-0.0469516	0.954134	101.593	-4.031	0.0177566	-0.0780756	0.924894	11.5445	-6.533	0.00145464	-0.0193205	0.980865	252.392	-8.757	0.000157356	-0.0021745	0.997828	42.3129		147	-10.437	2.93271e-05	-0.00088773	0.999113	77.5751	-8.673	0.000171145	-0.00202909	0.997973	11.5436	-7.056	0.00086222	-0.0152837	0.984832	236.775	-8.967	0.00012755
										140	-5.46	0.00425356	-0.0451557	0.955849	101.776	-4.06	0.017249	-0.0758439	0.926961	11.5703	-6.58	0.00138785	-0.0184334	0.981735	252.616	-8.82	0.000147748	-0.00204173	0.99796	42.3185		148	-10.508	2.7317e-05	-0.000826887	0.999173	77.5798	-8.732	0.000161339	-0.00191284	0.998089	11.5449	-7.104	0.000821811	-0.0145674	0.985538	236.945	-9.028	0.000120002
										141	-5.499	0.00409086	-0.0434286	0.957501	101.952	-4.089	0.016756	-0.073676	0.928973	11.5954	-6.627	0.00132413	-0.0175871	0.982567	252.83	-8.883	0.000138727	-0.00191707	0.998085	42.3238
										r2	0.995					0.99					0.995					0.992						r2	0.997					0.994					0.996					0.985
[truncated: 3 more columns]

## Sheet: figure 3
	2013.5.31		2013.6.15		2013.7.1			2013.7.15			2013.8.2							2013.8.15							2013.9.5								2013.9.16
weed density	plant height	stem diameter	height	diameter	height	diameter	square	height	diameter	square	height	diameter	square	flower	square and flower	small boll	large boll	height	diameter	square	flower	square and flower	small boll	large boll	height	diameter	square	flower	square and flower	small boll	large boll	cracked boll	height	diameter	small boll	large boll	cracked boll
0	7.1	2.436	20	4.684	50.2	9.834	7	91.6	13.046	17.2	120	16.894	11	0.2	11.2	3.2	4.2	133	17.53	9.6	0.6	10.2	3.2	5.4	131	17.976	0.2	1.4	1.6	1.4	9.8	2.4	126.2	18.318	0.8	8	5.2
0	5	2.462	20.4	4.558	51.2	8.95	6.8	91	12.366	14.6	119.4	16.688	7.4	0	7.4	3.8	3	131	17.508	9.2	0.4	9.6	2	5	123.8	18.744	1.6	1.8	3.4	1.8	10.6	0.2	121.2	18.842	1	8	3.4
0	2.7	2.232	12.6	4.086	29	5.928	2.8	71.4	11.092	11.8	111.4	13.048	11.2	0	11.2	1.6	0	105	16.02	4.8	0.4	5.2	1.4	3.8	118	15.462	0.8	0	0.8	0.6	5.8	0.2	117.4	17.132	0.8	3.4	1.4
0	3.6	2.352	15.3	3.684	38.6	6.976	3.4	79.6	11.576	9.6	107.8	14.122	11.8	0.4	12.2	1.8	1.4	111	14.762	6	0.6	6.6	2	4.8	113.2	14.88	0.2	0	0.2	0.6	4.6	0.2	118.8	17.582	0.8	2.2	3.6
0.125	4.8	2.196	15.6	4.34	39.6	8.862	3.6	75.4	9.902	16.6	110.2	17.37	6.8	0	6.8	1.8	2	126.4	20.848	4.2	0.4	4.6	2	2.4	121	18.82	0.6	0.2	0.8	1.4	5.6	0.2	105.4	16.772	0.4	5.4	1.6
0.125	4.8	2.186	17.8	4.14	43.4	8.062	3.8	70.6	11.62	10.6	117.8	17.202	6.8	0	6.8	2	0.6	126.6	17.802	5.8	0.2	6	2.4	3	119	16.624	1.8	0.6	2.4	3.2	6.4	0.4	107.2	16.842	0.8	5.2	1
0.125	3.7	2.284	15.8	4.854	37.6	7.274	3.8	83.6	10.8	13	104.2	12.808	13.2	0	13.2	2.2	1.2	133	14.22	7	0.6	7.6	1.2	4	114.8	15.616	1.6	0.4	2	1.8	6.2	0.2	117	15.758	0.4	2.8	1.8
0.125	5.8	2.53	19	4.598	45	7.852	7	92.6	9.198	11	117	14.512	15	0	15	4	0.8	128	14.868	6.6	0.6	7.2	1.2	1.8	118	13.818	0.2	0	0.2	1	7.2	0.6	115.8	16.988	0.4	4.8	3
0.25	5.8	2.346	17.4	4.444	42.4	8.192	4.4	77	12.384	11.6	108.8	16.148	9.8	0	9.8	2	1.4	125	16.032	6.6	0.8	7.4	2.4	3.8	112	16.126	1.8	0.4	2.2	1.8	5	0.4	111.4	15.49	0.4	8.6	3
0.25	5	2.62	16.4	4.716	45.8	7.57	4.4	76.4	9.972	10.8	115	14.972	3.8	0	3.8	2.2	1.8	122	15.974	9.2	0.2	9.4	2.4	3.2	119	14.098	1.2	0	1.2	2.6	7.6	0.6	110.2	17.114	1.4	3	2.2
0.25	5.4	2.444	19.2	3.82	44	7.398	5.6	75.6	10.022	11.2	109.4	15.404	11.6	0.2	11.8	2.2	1.6	110	12.92	1.6	0.2	1.8	0.8	2	120	13.982	1	0.4	1.4	0.6	2.6	0.6	112.6	17.344	0.8	1	1.8
0.25	5.375	2.4675	16.75	4.0025	40.75	6.775	3.25	72.75	9.93	13.5	112.75	11.9275	10.25	0.5	10.75	3	1.5	126.25	15.2925	3.25	0	3.25	0.75	1.25	115.75	16.14	2.25	0	2.25	1	2.25	0.25	113.25	17.7775	0.25	1.5	0.5
0.5	6.4	2.482	17.4	4.69	49.8	8.36	5.8	84.8	12.504	15.6	111.2	15.436	3	0	3	1.4	1	122	16.29	6.8	0.4	7.2	2	4.8	118.8	15.228	1	0.4	1.4	4	7.6	0	124.8	18.204	2	8.4	3.4
0.5	4.9	2.538	18.6	4.616	55	8.51	6.4	84.4	10.688	12.6	110.8	13.904	5.6	0	5.6	1.2	2.8	119.6	15.626	7.2	0.4	7.6	2.2	3.8	121	16.532	1.8	0	1.8	3.2	5.6	0.2	116.8	19.832	1.2	4.2	3.6
0.5	5.2	2.558	17	4.544	49.6	7.55	4.8	83.2	10.248	7.8	121.4	13.368	6.2	0	6.2	1.4	0.4	106.6	9.614	0.6	0	0.6	0.2	0	105	9.38	1.4	0	1.4	0.4	0.4	0	149.2	10.48	0.2	0	0
0.5	5	2.348	17.8	4.842	48.8	7.338	3.2	80	6.724	7.8	116.2	11.658	5.2	0	5.2	1	0.2	116	11.924	0.2	0	0.2	0.2	0	132.2	9.878	1.6	0.2	1.8	0.2	0.8	0	111.8	12.548	0	0.2	0.6
1	5.7	2.586	14.9	4.078	34	5.932	4	80.2	4.148	7.4	42.6	8.156	0	0	0	0	0	61	7.404	0.4	0	0.4	0	0	108	6.844	0.8	0	0.8	0.8	1.2	0.2	114.6	7.24	0.6	1.2	1
1	6.6	2.652	20.8	4.128	37.6	5.81	2.6	73.4	4.02	7	76.2	6.838	0	0	0	0	0	54	7.156	0	0	0	0	0	94	8.632	0.2	0	0.2	0	0	0	101.8	9.144	0	0.2	0
1	6.5	2.474	22.2	4.82	47.4	7.892	2.2	94.6	6.846	4.2	102.2	11.296	0	0	0	0	0	78	5.668	1.4	0	1.4	0	0	114	6.778	0.2	0	0.2	0	0	0	117.6	7.328	0.4	0	0.4
1	6.1	2.744	21.2	5.074	49	6.744	2.6	95.8	7.316	3.8	89.6	10.142	0	0	0	0	0	114	7.556	0	0	0	0	0	98	9.482	0.2	0	0.2	0	0	0	106	10.144	0	0.2	0.4
2	6.6	2.59	23	4.166	46.8	7.352	1.2	65.2	3.646	1	32.4	3.792	0	0	0	0	0	55	4.972	0	0	0	0	0	85.8	5.914	0	0	0	0	0	0	85	6.59	0	0	0
2	6.9	2.708	25.8	3.078	37.2	4.026	0	80.8	4.756	0	35.4	3.994	0	0	0	0	0	62	5.79	0	0	0	0	0	95.6	6.784	0	0	0	0	0	0	98	7.328	0	0	0
2	6.7	2.62	22.2	4.306	47.8	5.56	0	73	4.57	0	50.4	5.012	0	0	0	0	0	44	5.014	0	0	0	0	0	81.6	6.05	0	0	0	0	0	0	84.2	7.208	0	0	0
2	6.5	2.622	28.6	3.998	42.6	4.28	0	64	4.558	0.4	48	5.004	0	0	0	0	0	49	5.54	0	0	0	0	0	81	6.666	0	0	0	0	0	0	83	7.768	0	0	0
4	6	2.586	27.6	3.52	43	4.122	1.4	34	3.274	0	30.8	4.228	0	0	0	0	0	64	4.336	0	0	0	0	0	88	5.27	0	0	0	0	0	0	92	6.138	0	0	0
4	7.2	2.47	32.6	3.846	36.2	3.322	0	34	3.556	0	28.4	3.568	0	0	0	0	0	39	4.896	0	0	0	0	0	68.8	5.828	0	0	0	0	0	0	71	6.544	0	0	0
4	9.1	2.832	28.4	4.116	37.2	3.09	0	43.2	3.204	0	37.6	3.548	0	0	0	0	0	49	4.866	0	0	0	0	0	71	5.68	0	0	0	0	0	0	73	6.764	0	0	0
4	6.7	2.644	28	2.856	43.6	3.04	0	30.2	3.314	0	30	3.864	0	0	0	0	0	49	4.158	0	0	0	0	0	68	4.882	0	0	0	0	0	0	73	5.772	0	0	0
8	5.4	2.34	26.6	3.308	33.6	4.556	0	40.8	3.68	0	34.8	3.618	0	0	0	0	0	57	6.436	0	0	0	0	0	78	6.22	0	0	0	0	0	0	79	6.756	0	0	0
8	6.5	2.488	27.8	3.344	35.4	3.478	0	35	5.028	0	24.6	3.43	0	0	0	0	0	53	3.474	0	0	0	0	0	74	4.394	0	0	0	0	0	0	77	5.244	0	0	0
8	7.7	2.514	29	3.424	34.4	3.706	0	50	3.382	0	42.8	4.174	0	0	0	0	0	47	4.448	0	0	0	0	0	68.4	5.18	0	0	0	0	0	0	70	6.218	0	0	0
8	9.3	2.88	35	3.952	42.6	3.24	0	42.2	3.748	0	37.6	3.28	0	0	0	0	0	42	3.876	0	0	0	0	0	61	4.888	0	0	0	0	0	0	62	5.338	0	0	0
MEAN
0	4.6	2.3705	17.075	4.253	42.25	7.922	5	83.4	12.02	13.3	114.65	15.188	10.35	0.15	10.5	2.6	2.15	120	16.455	7.4	0.5	7.9	2.15	4.75	121.5	16.7655	0.7	0.8	1.5	1.1	7.7	0.75	120.9	17.9685	0.85	5.4	3.4
0.125	4.775	2.299	17.05	4.483	41.4	8.0125	4.55	80.55	10.38	12.8	112.3	15.473	10.45	0	10.45	2.5	1.15	128.5	16.9345	5.9	0.45	6.35	1.7	2.8	118.2	16.2195	1.05	0.3	1.35	1.85	6.35	0.35	111.35	16.59	0.5	4.55	1.85
0.25	5.39375	2.46937	17.4375	4.24563	43.2375	7.48375	4.4125	75.4375	10.577	11.775	111.487	14.6129	8.8625	0.175	9.0375	2.35	1.575	120.812	15.0546	5.1625	0.3	5.4625	1.5875	2.5625	116.688	15.0865	1.5625	0.2	1.7625	1.5	4.3625	0.4625	111.862	16.9314	0.7125	3.525	1.875
0.5	5.375	2.4815	17.7	4.673	50.8	7.9395	5.05	83.1	10.041	10.95	114.9	13.5915	5	0	5	1.25	1.1	116.05	13.3635	3.7	0.2	3.9	1.15	2.15	119.25	12.7545	1.45	0.15	1.6	1.95	3.6	0.05	125.65	15.266	0.85	3.2	1.9
1	6.225	2.614	19.775	4.525	42	6.5945	2.85	86	5.5825	5.6	77.65	9.108	0	0	0	0	0	76.75	6.946	0.45	0	0.45	0	0	103.5	7.934	0.35	0	0.35	0.2	0.3	0.05	110	8.464	0.25	0.4	0.45
2	6.675	2.635	24.9	3.887	43.6	5.3045	0.3	70.75	4.3825	0.35	41.55	4.4505	0	0	0	0	0	52.5	5.329	0	0	0	0	0	86	6.3535	0	0	0	0	0	0	87.55	7.2235	0	0	0
4	7.25	2.633	29.15	3.5845	40	3.3935	0.35	35.35	3.337	0	31.7	3.802	0	0	0	0	0	50.25	4.564	0	0	0	0	0	73.95	5.415	0	0	0	0	0	0	77.25	6.3045	0	0	0
8	7.225	2.5555	29.6	3.507	36.5	3.745	0	42	3.9595	0	34.95	3.6255	0	0	0	0	0	49.75	4.5585	0	0	0	0	0	70.35	5.1705	0	0	0	0	0	0	72	5.889	0	0	0
															DAP	date	square and flower								small boll								large boll								cracked boll
															34	5.31
															49	6.15	0	0.125	0.25	0.5	1	2	4	8	0	0.125	0.25	0.5	1	2	4	8	0	0.125	0.25	0.5	1	2	4	8	0	0.125	0.25	0.5	1	2	4	8
															65	7.1	5	4.55	4.4125	5.05	2.85	0.3	0.35	0
															79	7.15	13.3	12.8	11.775	10.95	5.6	0.35	0	0
															97	8.2	10.5	10.45	9.0375	5	0	0	0	0	2.6	2.5	2.35	1.25	0	0	0	0	2.15	1.15	1.575	1.1	0	0	0	0
															110	8.15	7.9	6.35	5.4625	3.9	0.45	0	0	0	2.15	1.7	1.5875	1.15	0	0	0	0	4.75	2.8	2.5625	2.15	0	0	0	0
															131	9.5	1.5	1.35	1.7625	1.6	0.35	0	0	0	1.1	1.85	1.5	1.95	0.2	0	0	0	7.7	6.35	4.3625	3.6	0.3	0	0	0	0.75	0.35	0.4625	0.05	0.05	0	0	0
															141	9.16									0.85	0.5	0.7125	0.85	0.25	0	0	0	5.4	4.55	3.525	3.2	0.4	0	0	0	3.4	1.85	1.875	1.9	0.45	0	0	0
																	SE
															65	7.1	1.10454	0.818026	0.479746	0.699405	0.394757	0.3	0.35	0
															79	7.15	1.65429	1.37113	0.597739	1.91898	0.930949	0.236291	0	0
															97	8.2	1.05987	2.13912	1.79297	0.697615	0	0	0	0	0.535413	0.506623	0.221736	0.0957427	0	0	0	0	0.917878	0.30957	0.0853913	0.591608	0	0	0	0
															110	8.15	1.19583	0.675154	1.76934	2.02402	0.330404	0	0	0	0.377492	0.3	0.469208	0.55	0	0	0	0	0.340343	0.469042	0.575679	1.25797	0	0	0	0
															131	9.5	0.695222	0.512348	0.27032	0.11547	0.15	0	0	0	0.3	0.478714	0.443471	0.967385	0.2	0	0	0	1.47309	0.330404	1.24019	1.78139	0.3	0	0	0	0.55	0.0957427	0.0850857	0.05	0.05	0	0	0
															141	9.16									0.05	0.1	0.256884	0.464579	0.15	0	0	0	1.52096	0.596518	1.74422	1.98494	0.270801	0	0	0	0.778888	0.419325	0.521816	0.932738	0.206155	0	0	0

## Sheet: figure 4
	2014.6.12		2014.6.27			2014.7.11						2014.7.29							2014.8.12							2014.8.27								2014.9.10							2014.9.26
weed density	height	diameter	height	diameter	square	height	diameter	square	flower	square and flower	small boll	height	diameter	square	flower	square and flower	small boll	large boll	height	diameter	square	flower	square and flower	small boll	large boll	height	diameter	square	flower	square and flower	small boll	large boll	cracked boll	height	diameter	square	flower	small boll	large boll	crack boll	height	diameter	small boll	large boll	cracked boll
0	16.18	5.37	50.8	8.664	7.8	56	11.76	19.4	0	19.4	0.2	77	14.17	15.6	0.8	16.4	8.6	3.2	70.8	13.208	7.8	0.6	8.4	10	9	88.8	14.314	0	0	0	3.6	12.8	0	77	13.32	0	0	1	11	2.2	80.2	13.838	0	4.2	9
0	15.04	4.71	48.8	8.244	8.8	60	12.126	19.8	0	19.8	0.2	68.8	12.734	19.4	2.8	22.2	8.6	4.4	76.8	13.238	6.8	0.2	7	9	11.4	82	14.598	0.4	0.2	0.6	3	14.4	0	71.2	12.946	0	0	0.4	11	2.2	78	13.572	0.2	3.6	7
0	16.4	5.06	50.2	7.806	7.8	69.6	12.236	21	0.6	21.6	1.2	86.2	14.32	24.4	1.2	25.6	10.2	2.2	91.4	15.12	6.8	0.4	7.2	9	8.2	75.6	12.382	0	0.4	0.4	1.6	11.4	0.2	86.4	14.498	0	0	0.4	10.8	1.4	80.6	13.56	0	8	3.8
0	15.24	4.656	51.6	8.3	7.6	69.4	12.438	17.2	0.2	17.4	0.2	86.2	13.766	23.8	1	24.8	7.4	4.4	89.6	16.77	8.2	1	9.2	6.8	9.2	75	11.856	0.8	0.4	1.2	2	17	0	86.6	14.084	0	0	1.2	12.6	1.6	89.8	14.442	0	9.6	3
0.125	15.14	4.752	46.2	7.22	6.8	61.4	11.896	21.6	0.6	22.2	0.2	78.4	11.776	22.8	1	23.8	7.6	2.8	80	12.664	5.4	0.8	6.2	6.4	8.4	86	13.194	1.6	0.2	1.8	3.4	12	0	75.6	12.13	0	0	1	10.4	2	77.4	13.888	0	2	2.4
0.125	15.28	4.904	44.8	8.566	7.6	54.6	11.598	19.2	0.2	19.4	0.2	76.6	12.104	18.6	0.8	19.4	11.8	2.8	76.6	13.874	5.2	0.8	6	7.4	12.2	81.8	14.022	0	0	0	1.2	10.6	0	77.8	13.356	0	0	1	11.2	2.8	76.4	14.134	0	7.2	7.4
0.125	14.78	4.646	40.2	8.276	8.6	63.4	12.286	15.6	0	15.6	0.2	83.4	13.726	25	1.6	26.6	10.6	3.8	82.6	15.06	5.2	0.4	5.6	7.6	10.8	73.2	14.274	0.2	0	0.2	1.4	10.2	0	84.8	13.408	0	0	0.4	10.2	1.2	85.4	13.69	0.4	5.4	5
0.125	15.9	4.942	46.8	8.37	7.4	64.4	11.444	18.6	0.6	19.2	0.6	81.4	12.716	24.6	0.4	25	9.8	4	81	14.634	6.4	0.6	7	9.6	9	74	13.236	0.2	0	0.2	1.2	13.8	0	84.4	13.82	0	0	0.8	11.6	1.8	87.8	14.95	0.2	9	4
0.25	15.74	4.86	44.6	7.752	8.2	56.8	10.962	18.6	0.6	19.2	0.8	74.2	11.168	15.6	0.6	16.2	8.6	4.4	73.8	11.384	2.2	0	2.2	2.2	7.2	85.4	12.99	0.2	0	0.2	0.4	11	0	71.4	13.062	0	0	0	9.2	1.4	78	11.808	0	6.6	5.2
0.25	14.72	4.848	45.4	7.772	8.6	66.6	11.108	18.4	0.6	19	0.4	77.2	12.054	18.2	0.6	18.8	9.2	3.8	81.2	11.548	3.2	0.2	3.4	4.2	9.2	90	13.856	1	0.2	1.2	1.2	12.4	0	73.8	11.74	0	0	0.6	7.8	1.8	81	12.32	0	2.8	4.8
0.25	16.22	4.696	45.2	7.63	7.4	69	11.318	14.2	0.4	14.6	0.4	86.4	14.444	17.6	1.4	19	6.8	4.8	81	14.052	5.6	0.4	6	7.8	9.4	71.6	12.982	0.2	0	0.2	1	11.4	0	89.4	13.934	0	0	1.2	11.4	0.6	81.2	14.162	0	6.4	2.2
0.25	16.3	4.388	46	8.446	8.4	66	11.738	15.6	0.6	16.2	0.8	84.4	13.664	25.6	1.2	26.8	10.4	3.8	92.6	14.532	4.6	0.6	5.2	7.4	8.4	74.4	12.638	1	0	1	1	11	0.2	88	13.916	0	0	0.2	12	1.2	86	13.996	0	4	4
0.5	13.76	4.308	45.8	8.49	8.6	64	11.3	15	0.6	15.6	0.4	81.4	10.976	18.6	1	19.6	9.6	4.4	88	13.04	0.6	0.2	0.8	2.8	5.8	94	13.676	0	0	0	0	5	0	80.2	13.45	0	0	0.6	6.8	2.4	75.6	14.68	0.4	2.6	2.2
0.5	15.02	4.544	45.2	8.49	7.2	63.2	10.66	19.2	0.6	19.8	1.4	80.6	13.108	18.8	0.2	19	7.4	3	85.4	12.04	2.2	0.6	2.8	1.8	7.8	89.6	13.682	0	0	0	0	4.4	0	79.6	14.012	0	0	0.4	8.8	1	82	13.994	0	3.4	2
0.5	14.56	4.192	43.2	8.22	8.2	71	12.756	16	0.6	16.6	0.2	80.2	14.116	13.6	0.6	14.2	6.8	3.2	79.2	13.538	0.4	0	0.4	2	3	78.2	13.218	0	0	0	0.4	11.4	0	85.6	13.574	0	0	0.4	10.4	0.6	79.4	12.442	0	3.4	1.6
0.5	16.06	4.896	44.4	8.124	6.8	67.8	11.764	12.8	0.2	13	1.2	75.6	12.088	20	0.4	20.4	6.6	3	83.8	12.462	0.6	0	0.6	1.8	5.2	81	12.724	0	0	0	0.4	9.2	0	87.6	11.638	0	0	0	6.8	0.4	95.2	13.498	0	4	1.8
1	13.42	4.068	42.8	7.558	6.4	60.8	10.328	14.6	0.4	15	0.8	70.6	10.778	4	0.4	4.4	4	2.4	70.4	11.098	0	0	0	0.6	2.2	91.2	13.614	0.2	0	0.2	0.2	3.6	0	74	11.998	0.4	0	0.2	3	0.6	76.8	12.51	0	1.2	1
1	12.62	3.87	45	7.77	7.2	61.4	9.932	16.4	0	16.4	0.4	75.4	9.808	8	0.6	8.6	5	2	76.4	10.866	0	0	0	0.6	2	83	14.372	0.6	0	0.6	0	2.8	0	79.2	10.234	0	0	0.4	2.6	0	83.6	10.678	0	1	0.4
1	16.84	5.156	47.2	8.39	6.8	69.6	11.192	12	0.2	12.2	0.6	87.8	13.306	12.6	0	12.6	7.2	2.8	90	13.186	0.4	0	0.4	1	2.4	79.8	10.272	0	0	0	0	2	0	94.2	13.234	0.8	0.2	0.2	3.8	0	92.2	14.026	0	2	0.8
1	17.58	4.676	49.2	7.746	7.2	73	11.304	12.8	0.2	13	0.6	75.8	13.382	4.8	0.2	5	3	2.6	86.8	12.738	0.4	0.2	0.6	1	3.4	87.2	10.914	0	0	0	0	2.6	0	86.8	12.652	1.2	0	0	5.4	0	93.6	13.594	0	2.8	1.4
2	19.88	4.758	51	7.008	5	66.2	8.716	4.2	0.6	4.8	0.2	67.8	8.504	0.2	0	0.2	2.2	0	68.4	8.58	0	0	0	0.4	0.6	79.4	10.286	0	0	0	0.4	0.6	0	59.8	7.772	0.6	0	0	0.2	0	72.4	8.028	0.2	0.4	0.2
2	19.84	4.49	52.6	6.604	5.4	63.4	7.42	4.6	0.2	4.8	0.2	66.2	7.114	0	0	0	0.6	0.6	64.8	8.298	0	0	0	0	0.4	83.4	13.036	0.4	0	0.4	1.2	1.4	0	76	7.854	0	0	0	0.6	0	64.2	7.034	0	0.4	0
2	14.82	3.632	49	8.23	3.8	67.8	8.696	6.2	0.2	6.4	0	81	8.674	0.4	0	0.4	0.4	0	74.6	7.406	0	0	0	0	0.6	76	8.774	0	0	0	0.6	0	0	85	12.91	1.2	0	0.2	1	0	71.4	6.476	0	0.8	0.6
2	13.92	3.492	40.2	7.282	4	52.8	11.128	8.8	0.4	9.2	0	83.4	7.308	3.6	0.2	3.8	1.4	1.2	79.2	10.36	0	0	0	0	0.6	70.8	8.264	0	0	0	1	0	0	87.6	8.28	0	0	0	4	0	76	10.958	0	0.2	0.6
4	16.64	4.586	50.4	6.352	4.2	66.4	8.308	3.6	0.2	3.8	0	72.8	6.81	0.6	0.2	0.8	1	0.2	67.2	8.132	0	0	0	0.2	0	35.8	7.82	0.2	0	0.2	0	0.4	0	82.2	8.744	1.2	0	1	0.2	0	69	9.826	0	0	0
4	18.42	4.684	51.2	6.118	4.2	64.4	7.212	4.4	0	4.4	0	78.8	8.19	0.4	0	0.4	0.2	0.4	69.8	8.12	0	0	0	0.4	0	67.8	9.836	0	0	0	0	0	0	88.2	9.7	0.4	0	0	0	0	84.8	9.32	0	0	0
4	15.56	4.188	43.4	5.522	4	61.4	6.832	6	0.4	6.4	0	71.8	8.422	0	0	0	0	0	76.8	8.97	0	0	0	0.2	0.6	65.2	9.74	0	0	0	0.2	0.2	0	49	7.982	1.4	0.2	0.4	1	0	58.6	8.538	0	0	0
4	16.52	3.832	48	6.424	3	57.4	5.578	3.6	0	3.6	0	64	8.352	0.4	0	0.4	3.6	0	61.4	8.402	0.4	0	0.4	0	0.4	79	9.004	0	0	0	0.2	0	0	64.4	7.812	0	0	0.2	0	0	63	9.106	0	0	0
8	14.9	4.054	48	7.726	4	50.2	6.288	1.4	0	1.4	0	54.4	6.288	0	0	0	0	0	58.4	8.038	0	0	0	0.2	0	71.8	7.388	0.4	0	0.4	0.4	0	0	61.2	6.838	0.4	0	0	0.2	0	62	9.052	0	0.2	0
8	17.6	4.342	39.6	6.076	4	49.4	7.826	1.4	0.2	1.6	0	63.4	6.07	0	0	0	0	0	65.8	7.478	0	0	0	0.2	0.2	53.6	7.796	0.6	0	0.6	0	0	0	59.4	8.416	0.2	0	0.4	0.2	0	73.4	8.382	0.4	0.2	0
8	17.4	3.604	47	4.834	0.4	34.6	5.514	1.4	0	1.4	0	57.2	5.612	0	0	0	0	0	63.2	6.776	0.4	0	0.4	0	0	67.4	8.344	0.2	0	0.2	0	0.2	0	51.4	6.86	0	0	0.2	0.2	0	55.4	7.552	0.2	0	0
8	17	3.18	43.2	4.948	1	39	6.456	0.6	0	0.6	0	45.8	6.356	0	0	0	0	0	65.2	6.568	0	0	0	0	0.2	74.8	7.584	0	0	0	0.4	0.4	0	67	7.146	0.4	0	0.2	0	0	57.4	7.136	0	0	0
MEAN
0	15.715	4.95	50.35	8.2525	8.25	63.75	12.1425	19.35	0.2	19.55	0.45	79.55	13.7475	20.8	1.45	22.25	8.7	3.55	82.15	14.584	13.2	7.4	0.55	7.95	8.7	9.45	80.35	13.2	0.3	0.25	0.55	2.55	13.9	0.05	80.3	12	0	0	0.75	11.35	1.85	82.15	11.65	0.05	6.35
0.125	15.275	4.81	44.5	8.11	7.75	60.95	11.8075	18.75	0.35	19.1	0.3	79.95	12.5805	22.75	0.95	23.7	9.95	3.35	80.05	14.058	12.75	5.55	0.65	6.2	7.75	10.1	78.75	12.45	0.5	0.05	0.55	1.8	11.65	0	80.65	12	0	0	0.8	10.85	1.95	81.75	11.55	0.15	5.9
0.25	15.745	4.7	45.3	7.9	8	64.6	11.2825	16.7	0.55	17.25	0.6	80.55	12.8325	19.25	0.95	20.2	8.75	4.2	82.15	12.879	12.95	3.9	0.3	4.2	5.4	8.55	80.35	12.45	0.6	0.05	0.65	0.9	11.45	0.05	80.65	11.4	0	0	0.5	10.1	1.25	81.55	11.85	0	4.95
0.5	14.85	4.485	44.65	8.33	7.75	66.5	11.62	15.75	0.5	16.25	0.8	79.45	12.572	17.75	0.55	18.3	7.6	3.4	84.1	12.77	10.85	0.95	0.2	1.15	2.1	5.45	85.7	11.75	0	0	0	0.2	7.5	0	83.25	10.35	0	0	0.35	8.2	1.1	83.05	12.2	0.1	3.35
1	15.115	4.445	46.05	7.8675	6.75	66.2	10.6875	13.95	0.2	14.15	0.6	77.4	11.8185	7.35	0.3	7.65	4.8	2.45	80.9	11.972	9.65	0.2	0.05	0.25	0.8	2.5	85.3	11	0.2	0	0.2	0.05	2.75	0	83.55	9.8	0.6	0.05	0.2	3.7	0.15	86.55	10.85	0	1.75
2	17.115	4.0925	48.2	7.28	4.5	62.55	8.9925	5.95	0.35	6.3	0.1	74.6	7.9	1.05	0.05	1.1	1.15	0.45	71.75	8.661	6.65	0	0	0	0.1	0.55	77.4	8.2	0.1	0	0.1	0.8	0.5	0	77.1	7.95	0.45	0	0.05	1.45	0	71	7.7	0.05	0.45
4	16.785	4.3225	48.25	6.1025	3.75	62.4	6.9825	4.4	0.15	4.55	0	71.85	7.9435	0.35	0.05	0.4	1.2	0.15	68.8	8.406	4.6	0.1	0	0.1	0.2	0.25	61.95	7.65	0.05	0	0.05	0.1	0.15	0	70.95	5.4	0.75	0.05	0.4	0.3	0	68.85	6.6	0	0
8	16.725	3.7925	44.45	5.8975	2.25	43.3	6.5225	1.2	0.05	1.25	0	55.2	6.1	0	0	0	0	0	63.15	7.215	3.35	0.1	0	0.1	0.1	0.1	66.9	6.6	0.3	0	0.3	0.2	0.15	0	59.75	4.25	0.25	0	0.2	0.15	0	62.05	5.15	0.15	0.1
			square and flower								small boll								large boll								cracked boll
	DAP	date
	42	6.12	0	0.125	0.25	0.5	1	2	4	8	0	0.125	0.25	0.5	1	2	4	8	0	0.125	0.25	0.5	1	2	4	8	0	0.125	0.25	0.5	1	2	4	8
	57	6.27	8.25	7.75	8	7.75	6.75	4.5	3.75	2.25
	71	7.11	19.55	19.1	17.25	16.25	14.15	6.3	4.55	1.25	0.45	0.3	0.6	0.8	0.6	0.1	0	0
	89	7.29	22.25	23.7	20.2	18.3	7.65	1.1	0.4	0	8.7	9.95	8.75	7.6	4.8	1.15	1.2	0	3.55	3.35	4.2	3.4	2.45	0.45	0.15	0
	102	8.12	7.95	6.2	4.2	1.15	0.25	0	0.1	0.1	8.7	7.75	5.4	2.1	0.8	0.1	0.2	0.1	9.45	10.1	8.55	5.45	2.5	0.55	0.25	0.1
	118	8.27	0.55	0.55	0.65	0	0.2	0.1	0.05	0.3	2.55	1.8	0.9	0.2	0.05	0.8	0.1	0.2	13.9	11.65	11.45	7.5	2.75	0.5	0.15	0.15	0.05	0	0.05	0	0	0	0	0
	132	9.1	0	0	0	0	0.7	0.5	0.8	0.3	0.75	0.8	0.5	0.35	0.2	0.05	0.4	0.2	11.35	10.85	10.1	8.2	3.7	1.45	0.3	0.15	1.85	1.95	1.25	1.1	0.15	0	0	0
	148	9.26									0.05	0.15	0	0.1	0	0.05	0	0.15	6.35	5.9	4.95	3.35	1.75	0.45	0	0.1	5.7	4.7	4.05	1.9	0.9	0.35	0	0
			SE
	57	6.27	0.270801	0.374166	0.262996	0.420317	0.191485	0.386221	0.287228	0.960469
	71	7.11	0.861684	1.35277	1.11766	1.40564	0.953502	1.03763	0.639661	0.221736	0.25	0.1	0.11547	0.294392	0.0816497	0.057735	0	0
	89	7.29	2.08066	1.5438	2.29056	1.39642	1.89275	0.903696	0.163299	0	0.574456	0.88459	0.75	0.687992	0.898146	0.411299	0.828654	0	0.531507	0.320156	0.244949	0.33665	0.170783	0.287228	0.0957427	0
	102	8.12	0.518813	0.294392	0.860233	0.556028	0.15	0	0.1	0.1	0.675771	0.670199	1.33666	0.238048	0.11547	0.1	0.0816497	0.057735	0.684957	0.866025	0.499166	0.987843	0.310913	0.05	0.15	0.057735
	118	8.27	0.25	0.419325	0.262996	0	0.141421	0.1	0.05	0.129099	0.457347	0.535413	0.173205	0.11547	0.05	0.182574	0.057735	0.11547	1.20139	0.813941	0.330404	1.68226	0.330404	0.331662	0.0957427	0.0957427	0.05	0	0.05	0	0	0	0	0
	132	9.1	0	0	0	0	0.275379	0.287228	0.365148	0.0957427	0.206155	0.141421	0.264575	0.125831	0.0816497	0.05	0.216025	0.0816497	0.419325	0.330404	0.974679	0.87178	0.619139	0.865544	0.238048	0.05	0.206155	0.330404	0.25	0.450925	0.15	0	0	0
	148	9.26									0.05	0.0957427	0	0.1	0	0.05	0	0.0957427	1.45688	1.49332	0.928709	0.287228	0.411299	0.125831	0	0.057735	1.39881	1.04722	0.665207	0.129099	0.208167	0.15	0	0

## Sheet: figure 5
	yield/kg/ha					yield/kg/ha				2013	2014
weed density	2013	2014				mean	SE		0	1865.9	4419.95
0	2599.2	4357.67		2013	0	1830.08	316.584		0.5	533.114	1754.12
0	1060.9	4596.88			0.125	1230.47	79.1806		1	310.983	1094.18
0	1731.3	3331.58			0.25	831.05	86.594		1.5	219.518	795.06
0	1928.9	4104.77			0.5	674.2	250.374		2	169.627	624.373
0.125	1410.9	3283.56			1	93.55	42.9051		2.5	138.215	514.021
0.125	1050	3164.4			2	0	0		3	116.619	436.817
0.125	1159.4	3720.29			4	0	0		3.5	100.859	379.777
0.125	1301.6	4427.38			8	0	0		4	88.8524	335.912
0.25	1042.2	2643.44		2014	0	4097.72	274.43		4.5	79.4	301.132
0.25	619.5	2901.12			0.125	3648.91	285.677		5	71.7654	272.878
0.25	813.3	2581.42			0.25	2921.26	223.579		5.5	65.4702	249.471
0.25	849.2	3559.04			0.5	1726.19	284.543		6	60.1903	229.762
0.5	1265.6	1790			1	679.859	115.136		6.5	55.6985	212.94
0.5	74.2	2334.1			2	0	0		7	51.8306	198.412
0.5	532.8	1821.81			4	0	0		7.5	48.4649	185.741
0.5	824.2	958.854			8	0	0		8	45.5098	174.591
1	209.4	589.792							r2	0.966	0.943
1	27.3	642.479
1	107.8	477.646
1	29.7	1009.52
2	0	0
2	0	0
2	0	0
2	0	0
4	0	0
4	0	0
4	0	0
4	0	0
8	0	0
8	0	0
8	0	0
8	0	0

## Sheet: figure 6
	2013		2014
weed demsity	dry biomass per plant/g	total biomass/kg/ha	dry biomass per plant/g	total biomass/kg/ha
0.125	1100	214.844	2744.23	4287.86
0.125	600	117.188	2771.57	4330.58
0.125	3300	644.531	1629.98	2546.84
0.125	4000	781.25	1912.47	2988.23
0.25	1450	566.406	2173	6790.62
0.25	1450	566.406	2461.53	7692.28
0.25	1950	761.719	1175.89	3674.67
0.25	2400	937.5	1372.66	4289.58
0.5	1375	1074.22	1444.45	9027.81
0.5	325	253.906	1506.97	9418.56
0.5	2875	2246.09	1439.33	8995.83
0.5	2925	2285.16	2279.3	14245.6
1	2340	3656.25	1741.38	21767.3
1	840	1312.5	1075.49	13443.6
1	1740	2718.75	1719.88	21498.5
1	1200	1875	937.328	11716.6
2	1360	4250	858.352	21458.8
2	1040	3250	759.38	18984.5
2	1100	3437.5	862.348	21558.7
2	1100	3437.5	569.418	14235.5
4	1020	6375	558.816	27940.8
4	860	5375	379.368	18968.4
4	680	4250	550.662	27533.1
4	980	6125	534.782	26739.1
8	1060	13250	281.444	28144.4
8	640	8000	369.03	36903
8	280	3500	186.448	18644.8
8	280	3500	371.092	37109.2
2013
	total biomass/kg/ha	SE	dry biomass per plant/g	SE
0.125	3515.62	1292.41	2250	827.144
0.25	5664.06	714.249	1812.5	228.56
0.5	11718.8	3934.27	1875	629.484
1	19125	4090.77	1530	327.261
2	28750	1785.36	1150	71.4143
4	44250	3816.08	885	76.3217
8	56500	18554	565	185.54
2014
0.125	3538.38	454.157	2264.56	290.66
0.25	5611.79	966.901	1795.77	309.408
0.5	10422	1278.17	1667.51	204.507
1	17106.5	2637.55	1368.52	211.004
2	19059.4	1714.64	762.374	68.5854
4	25295.3	2123.69	505.907	42.4738
8	30200.3	4381.93	302.003	43.8193

## Sheet: figure 7
	seed number per plant	seed nunmber/m2			seed number per plant	SE	seed nunmber/m2	SE
0.125	2.09809e+06	20489.2		0.125	1.84593e+06	249895	144213	19523
0.125	2.41208e+06	23555.5		0.25	1.56223e+06	220436	244098	34443.1
0.125	1.56015e+06	15235.9		0.5	1.09656e+06	165164	342675	51613.8
0.125	1.3134e+06	12826.2		1	1.00163e+06	116783	626022	72989.5
0.25	2.02029e+06	39458.7		2	527764	55087.7	659705	68859.7
0.25	1.8586e+06	36300.7		4	321173	36324.6	802932	90811.4
0.25	1.1642e+06	22738.2		8	178019	22438.5	890094	112193
0.25	1.20583e+06	23551.3
0.5	768462	30018.1		0.125	18.4593	2.49895	1.44213	0.19523
0.5	948848	37064.4		0.25	15.6223	2.20436	2.44098	0.344431
0.5	1.1287e+06	44089.7		0.5	10.9656	1.65164	3.42675	0.516138
0.5	1.54024e+06	60165.6		1	10.0163	1.16783	6.26022	0.729895
1	1.10539e+06	86358.7		2	5.27764	0.550877	6.59705	0.688597
1	810200	63296.8		4	3.21173	0.363246	8.02932	0.908114
1	1.28254e+06	100199		8	1.78019	0.224385	8.90094	1.12193
1	808405	63156.6
2	568037	88755.8
2	497217	77690.2
2	652927	102020
2	392875	61386.7
4	276926	86539.5
4	253900	79343.7
4	337359	105425
4	416505	130158
8	223007	139380
8	200125	125078
8	119190	74493.5
8	169753	106096

## Sheet: table 1
		2013		2014				temperature/℃		rain/mm
		temperature/℃	rain/mm	temperature/℃	rain/mm			2013	2014	2013	2014
month	date	平均	合计	平均	合计		Apr	14.13	16.0367	5.7	45.6
4	1	14.6	1	17.04	0		May	21.5516	22.7835	64.3	31.8
4	2	12.1	0	16.99	0		Jun	25.7797	25.9883	76.5	37.2
4	3	14.7	0	13.56	0		Jul	27.259	26.9	226	129.4
4	4	12.3	0	15.88	0		Aug	27.9539	25.1	36.6	46.1
4	5	10.7	3.3	12.85	0		Sep	21.465	20.6	16	156.1
4	6	9.8	0	13.16	0		Oct	15.4	16.7	10.6	4.3
4	7	13.3	0	15.1	0					435.7	450.5
4	8	13.1	0	17.05	0
4	9	11	0	20.38	0
4	10	10.3	0	14.2	0
4	11	11.8	0	11	9.6
4	12	16.3	0	12.23	0
4	13	22.5	0	15.98	0
4	14	18.3	0	18.32	0
4	15	19	0	15.85	1.5
4	16	16.3	0	16.38	0.3
4	17	12.9	0	16.44	0
4	18	11.4	0	15.08	13.7
4	19	5.3	0	14.6	2.6
4	20	5.3	0	16.05	0.1
4	21	9.1	0	16.33	4
4	22	9.4	1.4	17.23	0
4	23	11.9	0	17.36	0
4	24	17.2	0	18.75	0
4	25	17.2	0	16.59	11.7
4	26	20.2	0	14.03	2.1
4	27	19	0	16.64	0
4	28	21.4	0	17.04	0
4	29	19.3	0	18.47	0
4	30	18.2	0	20.52	0
5	1	17.7	0	22.22	0
5	2	18.4	0	19.41	0
5	3	18.3	0	18.8	0
5	4	18.3	0	14.98	0
5	5	20.5	14.4	16.64	0
5	6	21.9	0	20.15	0
5	7	20.1	0	22.44	0
5	8	16.5	0	21.36	0
5	9	17.4	0	20.95	0
5	10	20.8	0	15.31	24.6
5	11	24.2	0	17.42	0
5	12	25	0	21.92	0
5	13	24.7	0	21.14	0
5	14	23.4	0	19.32	0
5	15	24.2	0	21.09	0
5	16	21	0	21.22	0
5	17	20.9	0	22.08	0
5	18	20.6	4.2	23.52	0
5	19	25.1	0	23.6	0
5	20	24.1	0	25.52	0
5	21	27.3	0	26.49	0
5	22	23.9	5	26.74	0
5	23	24.7	0	25.3	0.8
5	24	24.1	0	23.45	6.4
5	25	22	3	24.61	0
5	26	20.1	35.5	26.68	0
5	27	20.3	0	30	0
5	28	19.7	2.2	28.2	0
5	29	20.8	0	29.81	0
5	30	21.2	0	29.19	0
5	31	20.9	0	26.73	0
6	1	23.03	0	25.31	0
6	2	25.1	1.1	21.65	0
6	3	25.37	0	24.21	0
6	4	27.87	0	26.13	0
6	5	25.09	0	27.87	0
6	6	24.37	0	26.7	16.5
6	7	25.03	48.1	25.66	0
6	8	23.46	18.5	28.09	0
6	9	21.91	5.9	27.9	0
6	10	18.36	0.8	26.43	0
6	11	20.56	0	24.59	0
6	12	23.94	0	27.15	0
6	13	25.81	0	29.12	0
6	14	25.69	0	27.97	0
6	15	28.22	0	23.04	0
6	16	30.4	0	24	0
6	17	27.31	0	26.37	0
6	18	24.07	0.2	25.31	4.7
6	19	26.56	0	22.25	14.9
6	20	27.94	0	22.98	0
6	21	22.27	0	24.03	0
6	22	21.41	1.3	25.77	1
6	23	24.65	0.1	25.12	0.1
6	24	27.32	0	28.29	0
6	25	30.12	0	25.31	0
6	26	27.89	0.4	27.11	0
6	27	29.97	0.1	28	0
6	28	30.91	0	29.67	0
6	29	28.99	0	26.42	0
6	30	29.77	0	27.2	0
7	1	32.02	0	26.47	1.2
7	2	30.52	2.7	26.32	0
7	3	31.62	0	26.91	8.4
7	4	26	30.4	25.15	13.9
7	5	29.23	0.1	25.54	0.1
7	6	29.8	0	28.2	0
7	7	30.08	0	29.03	0
7	8	30.24	5.2	29.44	0
7	9	25.75	56.1	24.16	1.1
7	10	23.5	24.1	21.77	17
7	11	23.11	3.5	26.76	0
7	12	23.83	9.3	27.24	0
7	13	23.04	15.5	27.36	0
7	14	24.42	0	26.31	0
7	15	26.84	0.4	26.33	0
7	16	27.38	0	28.87	0
7	17	27.6	0	29.56	0
7	18	22.97	39.6	28.98	0
7	19	23.94	3.7	27.75	16.8
7	20	26.89	0	29.94	0
7	21	26.86	0	31.22	50.9
7	22	25.49	1.1	26.51	0.2
7	23	22.94	33.4	25.08	4.8
7	24	27.47	0	24.5	0
7	25	28.17	0.8	24.96	0
7	26	28.44	0	26.32	0
7	27	29.41	0	26.67	0
7	28	30.06	0	27.6	0
7	29	28.66	0.1	25.96	14.7
7	30	29.02	0	25.32	0.2
7	31	29.73	0	26.67	0.1
8	1	27.07	9.1	27.46	0
8	2	27.92	0	29.07	0
8	3	28.02	0	29.86	0
8	4	30.25	0	29.73	26.6
8	5	29.55	0	23.66	0
8	6	31.05	0	22.22	4
8	7	29.29	8.6	23.02	1.8
8	8	28.16	0.5	23.21	0.1
8	9	28.84	0	21.62	3.3
8	10	29.78	0	23.53	0.1
8	11	30.41	12.8	26.17	0
8	12	27.41	3.8	26.33	0
8	13	29.51	0	24.89	2.2
8	14	30.55	0	24.16	0.1
8	15	31.61	0	25.94	0
8	16	31.41	0	25.93	1
8	17	30.43	0	21.47	6.5
8	18	27.63	0	23.79	0.4
8	19	26.1	0	24.35	0
8	20	26.27	0	25.2	0
8	21	26.62	0	26.35	0
8	22	27.1	0	26.51	0
8	23	27.17	0	26.17	0
8	24	26.16	0	25.07	0
8	25	25.87	0	25.76	0
8	26	26.27	0	24.73	0
8	27	26.32	0	25.25	0
8	28	27.85	1.8	24.54	0
8	29	28.64	0	24.03	0
8	30	21.67	0	23.63	0
8	31	21.64	0	24.56	0
9	1	22.42	0	23.03	0
9	2	22.8	0	21.71	1.5
9	3	23.12	0	22.08	0
9	4	22.98	0	22.81	0
9	5	21.02	1.3	24.55	0
9	6	22.84	0	23.14	0
9	7	22.39	0	23.26	2.3
9	8	20.3	8.8	22.63	0
9	9	20.97	0.1	23.75	0
9	10	21.56	0	24.01	0
9	11	22.94	0	19.44	16.2
9	12	23.02	0	17.33	3.6
9	13	23.93	0	20.71	0.1
9	14	23.2	0	18.74	28.6
9	15	24.75	0	15.69	10.7
9	16	24.77	0	14.21	59.5
9	17	24.62	0	14.06	15.2
9	18	23.52	0	16.4	0
9	19	24.79	0	20.1	0.1
9	20	23.89	0.2	21.1	0
9	21	19	2.6	21.66	0
9	22	19.04	2.6	22.52	0
9	23	17.57	0.4	22.03	0
9	24	16.09	0	20.54	0
9	25	16.61	0	20.3	0
9	26	17.95	0	22.94	0
9	27	18.37	0	22.63	0.2
9	28	19.46	0	19.39	18
9	29	19.52	0	21.3	0.1
9	30	20.51	0	16.3	0
10	1	21.62	0	15.03	0.6
10	2	18.03	0	17.75	0.1
10	3	19.1	0	18.96	0
10	4	20.29	0	18.19	0.3
10	5	20.01	0	18.13	0.1
10	6	18.5	0	15.98	0
10	7	19.24	0	17.4	0
10	8	18.54	0	18.19	0
10	9	20.6	0	18.63	0
10	10	21.96	0	17.85	0
10	11	20.04	0	17.89	0
10	12	19.12	0	15.05	0
10	13	17.88	0	13.67	0
10	14	13.63	9.4	13.98	0
10	15	11.54	0	17.24	0
10	16	11.16	0	16.25	0
10	17	12.49	0	18.47	0
10	18	13.73	0	18.71	0
10	19	13.95	0	16.54	3
10	20	12.37	0	16.26	0.1
10	21	12.89	0	15.94	0
10	22	14.17	0	16.59	0
10	23	13.73	0	18.82	0
10	24	9.77	0	20.26	0.1
10	25	10	0	20.62	0
10	26	10.5	0	16.88	0
10	27	12.91	0	12.72	0
10	28	14.89	0	13.02	0
10	29	12.54	0	13.81	0
10	30	11.27	0	15.24	0
10	31	11	1.2	14.83	0

## Sheet: table 3 and 4
	weed density	boll weight per 10 bolls	lint weight per 10 bolls	seed weight per 10 bolls	seed number per 10 bolls	boll weight/g	lint percentage/%	seed number per boll	seed index/g	Fiber length	Length uniformity	Micronaire	Breaking elongation	Fiber strength
2013	0	63.36	23.94	38.75	355	6.336	37.7841	35.5	10.9155	28.07	83.6	4.95	6.6	27.6
	0	61.85	22.93	38.75	360	6.185	37.0736	36	10.7639	27.71	84.2	4.06	6.8	28.2
	0	62.01	23.14	38.56	357	6.201	37.3166	35.7	10.8011	28.22	82.8	4.87	6.5	26.7
	0	63.2	23.57	38.81	361	6.32	37.2943	36.1	10.7507	27.7	81.7	4.12	6.6	26.6
	0.125	57.05	20.43	36	348	5.705	35.8107	34.8	10.3448	28.19	82.5	4.72	6.6	28.2
	0.125	57.04	19.61	37.61	360	5.704	34.3794	36	10.4472	27.83	83.3	4.66	6.7	27.1
	0.125	56.98	19.87	36.51	351	5.698	34.8719	35.1	10.4017	27.38	83.8	4.75	6.6	26.7
	0.125	57.11	20.67	36.87	354	5.711	36.1933	35.4	10.4153	27.37	82	4.67	6.6	26.2
	0.25	52.36	20.01	33.98	323	5.236	38.2162	32.3	10.5201	28.88	82.8	4.53	6.7	27
	0.25	58.45	21.59	37.6	345	5.845	36.9376	34.5	10.8986	29.12	84.5	4.76	6.5	27.6
	0.25	55.15	21.25	36.15	341	5.515	38.5313	34.1	10.6012	27.96	84.1	4.55	6.5	26.9
	0.25	56.5	20.84	37.24	339	5.65	36.885	33.9	10.9853	28.85	84.9	4.36	6.4	27
	0.5	59.27	21.92	37.46	319	5.927	36.9833	31.9	11.7429	27.79	83.2	4.61	6.8	26.6
	0.5	33.07	12.9	20.27	225	3.307	39.0082	22.5	9.00889	27.36	83.2	4.67	6.9	26.8
	0.5	56.98	20.15	35.47	325	5.698	35.3633	32.5	10.9138	27.54	83.1	4.94	6.5	27.8
	0.5	57.01	20.37	36.02	331	5.701	35.7306	33.1	10.8822	27.81	84.2	4.72	6.6	27
	1	51.93	18.56	33.35	320	5.193	35.7404	32	10.4219	27.99	82.3	4.31	6.8	26.8
	1	34.91	13.21	21.59	294	3.491	37.8402	29.4	7.34354	27.82	81.8	4.45	6.7	26.4
	1	50.91	19.14	35.67	347	5.091	37.5958	34.7	10.2795	27.64	83.4	4.61	6.7	27.8
	1	38.45	13.97	23.16	301	3.845	36.3329	30.1	7.69435	27.58	83.6	4.72	6.5	27.1
	2
	2
	2
	2
	4
	4
	4
	4
	8
	8
	8
	8
2014	0	72.65	31.7	40.84	371	7.265	43.6339	37.1	11.0081	29.92	84	5.87	6.3	28.7
	0	71.98	31.75	40.5	357	7.198	44.1095	35.7	11.3445	29.94	85.2	5.66	6.2	30
	0	76.95	32.7	43.78	386	7.695	42.4951	38.6	11.342	30.66	85.6	5.39	6.2	29.8
	0	77.97	32.93	45.25	377	7.797	42.2342	37.7	12.0027	31.14	84.4	5.67	6.2	30.7
	0.125	70.87	30.46	39.36	350	7.087	42.9801	35	11.2457	28.53	84.4	5.71	6.2	27.6
	0.125	65.93	31.04	38.37	372	6.593	47.0802	37.2	10.3145	30.15	83.8	5.57	6.2	29
	0.125	74.72	33.36	40.87	392	7.472	44.6467	39.2	10.426	29.53	82.9	5.76	6.3	28.5
	0.125	75.72	33.75	43.1	407	7.572	44.5721	40.7	10.5897	31.15	82.1	5.73	6.2	29.1
	0.25	73.43	33.11	39.41	366	7.343	45.0906	36.6	10.7678	29.66	84.9	5.61	6.3	28.8
	0.25	70.48	31.02	40.01	379	7.048	44.0125	37.9	10.5567	29.56	84.5	5.35	6.3	29.3
	0.25	69.48	30.48	39.55	350	6.948	43.8687	35	11.3	30.14	84.8	4.63	6.2	30.8
	0.25	71.26	32.84	38.69	390	7.126	46.0848	39	9.92051	29.2	84.9	5.58	6.3	28.6
	0.5	66.74	27.78	38.46	348	6.674	41.6242	34.8	11.0517	29.7	86.3	5.2	6.2	29.5
	0.5	62.25	27.96	34.62	323	6.225	44.9157	32.3	10.7183	30.4	86.5	5.51	6.2	29.8
	0.5	66.34	28.27	39.04	344	6.634	42.6138	34.4	11.3488	30.1	84.1	5.27	6.2	29.6
	0.5	62.98	26.11	37.49	360	6.298	41.4576	36	10.4139	29.27	83.8	4.78	6.3	28.8
	1	54.73	24.1	30.32	294	5.473	44.0344	29.4	10.3129	29.27	83.2	5.15	6.3	27.7
	1	59.72	22.28	32.71	305	5.972	37.3074	30.5	10.7246	29.96	82.9	3.92	6.3	29.9
	1	46.57	21.47	25.52	265	4.657	46.1026	26.5	9.63019	29.44	83.4	4.54	6.3	28.1
	1	60.57	25.02	35.71	325	6.057	41.3076	32.5	10.9877	30.75	83	5	6.3	28.4
	2
	2
	2
	2
	4
	4
	4
	4
	8
	8
	8
	8
